# Supplementary material for: Effects of LED supplemental lighting on the growth and metabolomic profile of Taxus baccata cultivated in a smart greenhouse
Source: PLoS One. 2022 Jul 8;17(7):e0266777. doi: 10.1371/journal.pone.0266777 (PMC9269924; doi:10.1371/journal.pone.0266777)
Supplement: S1 Dataset — (ZIP) [file pone.0266777.s003.zip]

Archive with 8 entries (7 files):
- Datasets/
- Datasets/Dataset_EnvironmentalData.csv
- __MACOSX/Datasets/._Dataset_EnvironmentalData.csv
- Datasets/dataset metabolomic analysis.xlsx
- __MACOSX/Datasets/._dataset metabolomic analysis.xlsx
- Datasets/Dataset_Biometric_Traits.xlsx
- __MACOSX/Datasets/._Dataset_Biometric_Traits.xlsx
- Datasets/Dataset_PlantGrowth.csv
