# Supplementary material for: Effects of LED supplemental lighting on the growth and metabolomic profile of Taxus baccata cultivated in a smart greenhouse
Source: PLoS One. 2022 Jul 8;17(7):e0266777. doi: 10.1371/journal.pone.0266777 (PMC9269924; doi:10.1371/journal.pone.0266777)
Supplement: S1 Dataset — (ZIP) [file pone.0266777.s003.zip › Datasets/Dataset_EnvironmentalData.csv]

time	dtemp_1	hum_1	lux_1	temp_1	dtemp_2	hum_2	lux_2	temp_2	dtemp_3	hum_3	lux_3	temp_3	dtemp_4	hum_4	lux_4	temp_4	dtemp_5	hum_5	lux_5	temp_5	dtemp_6	hum_6	lux_6	p_6	temp_6
2019-08-26 10:30:00	25.6	47.98	2778.5	26.45	26.0	46.81	4545.0	24.89	24.97	46.72	2980.0	26.97	26.16	49.99	3218.0	27.45	26.9	46.16	2039.5	26.0	26.06	48.5	1862.0		25.82
2019-08-26 10:40:00	25.06	48.23	2368.0	27.38	24.65	50.77	2976.67	23.65	24.12	45.42	3976.0	26.53	26.72	48.22	3327.5	27.74	27.16	46.28	2927.0	25.79	26.9	47.17	2277.0		26.35
2019-08-26 10:50:00	27.41	47.84	3851.75	27.77	21.79	48.16	3975.0	24.47	22.77	48.14	2456.67	24.87	27.98	47.85	3984.33	28.11	26.25	45.76	2529.33	26.41	24.83	47.27	2663.67		25.99
2019-08-26 11:00:00	27.58	46.16	3078.67	27.78	21.74	48.96	3756.0	24.14	22.62	50.29	2512.33	24.1	27.92	46.79	3725.0	28.43	24.67	45.42	3194.75	26.14	24.7	47.88	2512.5		25.62
2019-08-26 11:10:00	27.67	45.68	3501.75	27.74	21.81	48.79	3598.67	24.11	22.73	50.34	2602.67	23.95	28.06	45.73	5010.33	28.84	24.88	45.25	4258.33	26.09	24.88	48.0	3087.33		25.49
2019-08-26 11:20:00	28.15	45.23	4731.67	27.77	21.89	48.78	6267.25	24.0	22.79	50.27	2910.67	23.89	28.92	44.97	6042.33	29.06	25.04	44.78	4347.67	26.19	25.13	47.59	3365.5		25.49
2019-08-26 11:30:00	28.42	44.47	4162.5	27.94	21.96	48.49	5013.67	24.12	22.86	50.13	2873.67	23.91	29.38	44.38	3521.67	29.14	25.17	44.47	4275.5	26.26	25.38	47.37	3996.67		25.59
2019-08-26 11:40:00	28.58	44.16	4431.0	28.15	21.98	48.33	4337.5	24.12	22.94	49.96	2558.33	23.94	29.67	43.66	7323.67	29.54	25.21	44.16	4006.67	26.36	25.65	46.76	5395.0		25.78
2019-08-26 11:50:00	28.5	43.56	4677.0	28.32	22.05	48.4	4549.25	24.02	23.0	49.75	3115.33	23.99	28.98	42.66	7216.67	30.06	25.36	43.74	4643.67	26.46	25.7	46.37	4351.25		25.93
2019-08-26 12:00:00	28.38	43.08	4321.0	28.41	22.12	48.78	3911.0	24.03	23.06	49.67	3108.0	24.03	28.13	42.1	2675.0	30.11	25.38	43.48	4179.0	26.54	25.44	46.18	2834.5		25.93
2019-08-26 12:10:00	28.36	43.14	3147.67	28.47	22.27	48.1	5712.0	24.44	23.19	49.73	2690.0	24.24	27.67	42.74	2416.0	29.32	25.5	43.75	2919.5	26.68	25.58	46.69	3411.67		25.97
2019-08-26 12:20:00	28.34	43.29	2930.0	28.47	22.21	48.48	4111.67	24.34	23.15	50.18	2369.0	24.24	27.54	43.12	2671.33	29.0	25.46	44.16	4553.5	26.66	25.44	46.9	3044.33		25.93
2019-08-26 12:30:00	28.29	43.15	2881.33	28.47	22.14	48.78	3080.5	24.17	23.31	50.16	2602.67	24.32	26.29	43.09	2675.67	28.87	25.25	45.44	4928.67	26.13	26.36	46.74	2470.25		26.03
2019-08-26 12:40:00	28.33	42.2	2954.25	28.62	27.44	48.85	3507.67	25.24	28.44	47.99	3784.0	26.17	28.06	42.24	2691.33	28.92	28.48	43.13	2292.67	27.63	28.36	45.16	2471.67		26.74
2019-08-26 12:50:00	28.42	41.5	2723.33	28.69	28.48	44.9	4433.25	27.14	28.71	44.73	4617.67	27.69	28.36	41.16	4093.33	29.13	28.52	41.36	3407.0	28.36	28.38	43.44	2559.5		27.32
2019-08-26 13:00:00	28.55	41.27	2270.0	28.68	28.56	43.07	4017.67	27.98	28.94	42.71	4437.0	28.47	28.36	40.59	4824.33	29.42	28.62	40.3	4525.25	28.94	28.5	42.46	3986.25		27.77
2019-08-26 13:10:00	27.04	42.13	2486.67	28.72	27.32	42.22	2826.75	27.76	28.65	42.16	2459.33	28.45	27.15	40.9	2236.33	29.34	26.46	42.46	2996.33	27.26	26.31	42.28	1659.0		27.84
2019-08-26 13:20:00	25.88	41.89	2048.25	28.56	22.63	45.9	2753.67	24.87	23.63	47.84	3017.0	24.56	24.98	41.69	1514.67	28.77	24.5	44.66	2064.0	25.88	25.25	42.89	1621.0		27.28
2019-08-26 13:30:00	25.7	41.73	2512.25	28.46	22.52	48.16	2441.75	23.91	23.44	49.64	2801.33	23.87	24.79	42.26	1573.33	28.32	24.54	45.23	1916.0	25.53	25.3	43.66	1469.5		26.83
2019-08-26 13:40:00	25.63	41.41	2488.67	28.51	22.34	49.22	2330.25	23.48	23.36	50.23	2046.0	23.56	24.71	42.61	2486.0	28.09	24.5	45.45	2688.67	25.41	25.02	44.19	1330.67		26.54
2019-08-26 13:50:00	25.52	41.25	2337.0	28.47	22.23	49.71	2182.33	23.24	23.21	50.62	1906.33	23.36	24.69	42.58	2162.0	28.23	24.48	45.67	1988.33	25.27	24.88	44.52	1306.0		26.32
2019-08-26 14:00:00	25.38	41.3	2057.33	28.16	22.14	49.79	2044.5	23.09	23.11	50.78	1774.67	23.22	24.48	42.44	1241.33	28.08	24.25	46.06	1575.75	25.0	24.75	44.72	1113.0		26.11
2019-08-26 14:10:00	25.2	41.52	1543.25	27.79	21.98	50.01	2079.67	22.86	22.97	50.83	1757.5	23.04	24.33	42.67	1110.0	27.71	23.96	46.18	1437.67	24.78	24.62	44.81	1053.5		25.94
2019-08-26 14:20:00	25.17	41.7	1705.67	27.51	22.0	49.92	2102.0	22.85	22.98	50.69	1852.33	23.02	24.4	42.91	1312.33	27.52	24.0	46.1	1521.33	24.73	24.56	44.72	1401.33		25.9
2019-08-26 14:30:00	25.13	41.94	1697.25	27.43	22.04	50.01	2096.67	22.86	23.06	50.75	2208.33	23.05	24.38	43.13	1232.67	27.4	24.0	46.34	1434.5	24.72	24.61	44.88	1552.25		25.95
2019-08-26 14:40:00	25.13	42.09	1335.75	27.36	22.06	50.15	1985.5	22.9	23.0	50.88	1724.33	23.06	24.36	43.33	975.0	27.29	24.0	46.48	1253.33	24.71	24.61	45.07	1074.25		25.87
2019-08-26 14:50:00	25.11	42.4	1208.67	27.2	21.94	50.38	1893.75	22.81	22.94	51.04	1674.33	23.01	24.23	43.51	926.67	27.16	23.88	46.86	1170.75	24.58	24.5	45.32	982.33		25.75
2019-08-26 15:00:00	24.94	42.64	1136.0	26.99	21.83	50.39	2049.33	22.71	22.83	51.19	1621.75	22.87	24.06	43.75	846.33	26.98	23.73	46.97	1087.67	24.48	24.36	45.57	849.25		25.57
2019-08-26 15:10:00	24.69	43.08	1089.67	26.8	21.73	50.88	1962.75	22.64	22.65	51.74	1591.0	22.76	23.92	44.02	844.67	26.8	23.5	47.85	1081.0	24.2	24.17	46.07	801.67		25.39
2019-08-26 15:20:00	24.52	43.36	990.5	26.67	21.69	51.1	1782.67	22.55	22.61	52.03	1700.0	22.72	24.0	44.32	805.67	26.63	23.33	48.58	1009.5	24.01	23.86	46.57	695.25		25.26
2019-08-26 15:30:00	23.92	43.59	972.67	26.43	21.59	51.06	1778.0	22.5	22.58	51.8	1453.33	22.61	23.9	44.41	805.0	26.56	23.58	47.02	1067.0	24.52	23.6	46.96	673.0		24.99
2019-08-26 15:40:00	23.63	43.66	843.0	26.23	21.25	50.95	1524.25	22.29	22.34	51.8	1231.5	22.42	23.69	44.26	699.33	26.43	23.34	46.6	857.33	24.46	23.25	46.94	532.0		24.72
2019-08-26 15:50:00	23.73	44.32	874.0	25.91	21.23	52.49	1665.67	22.25	22.1	53.4	1330.67	22.22	23.44	44.47	752.67	26.25	22.69	49.9	950.75	23.4	23.12	48.17	619.0		24.49
2019-08-26 16:00:00	23.72	44.43	768.75	25.72	20.7	51.7	1493.0	21.93	21.75	53.26	1236.33	21.86	23.06	44.63	634.67	25.9	21.98	50.76	762.67	22.52	22.79	47.49	508.0		24.36
2019-08-26 16:10:00	23.25	44.12	747.0	25.43	20.38	51.74	1446.33	21.59	21.31	53.23	1162.67	21.49	22.75	44.57	619.0	25.58	21.67	51.28	719.75	22.12	22.41	47.2	419.0		24.09
2019-08-26 16:20:00	23.02	44.44	759.0	25.19	20.68	53.12	1482.25	21.77	21.46	54.69	1187.25	21.63	22.75	44.83	637.67	25.34	21.88	52.52	756.67	22.23	22.46	47.69	477.0		23.85
2019-08-26 16:30:00	22.98	45.08	763.75	25.01	21.02	53.76	1499.0	22.11	21.72	55.61	1220.5	21.86	22.91	45.5	635.25	25.19	22.19	52.95	773.33	22.45	22.63	48.54	494.0		23.73
2019-08-26 16:40:00	22.91	45.88	661.5	24.82	21.66	54.26	1359.5	22.41	21.87	56.73	1109.33	22.14	22.94	46.28	473.67	25.1	22.37	54.3	637.33	22.7	22.52	49.72	299.25		23.6
2019-08-26 16:50:00	23.2	47.21	596.5	24.71	22.72	53.52	1273.25	23.17	23.17	55.02	1039.0	22.99	22.98	47.25	399.33	25.0	23.24	53.42	552.25	23.32	22.72	51.34	213.5		23.52
2019-08-26 17:00:00	23.27	47.64	544.33	24.54	24.67	52.57	1192.0	23.68	24.29	52.42	959.0	23.89	22.81	47.58	346.0	24.84	23.73	51.31	477.67	23.84	22.28	51.33	111.75		23.36
2019-08-26 17:10:00	23.54	48.12	527.5	24.49	24.69	51.04	1168.25	24.43	24.77	50.93	933.33	24.67	22.83	48.25	324.67	24.64	23.75	50.32	454.5	24.32	22.19	51.86	78.67		23.32
2019-08-26 17:20:00	23.46	48.63	526.0	24.36	24.42	50.21	1163.33	24.73	24.54	50.66	928.0	24.82	22.65	48.78	321.67	24.5	23.42	49.72	449.67	24.46	21.96	52.08	75.75		23.28
2019-08-26 17:30:00	23.25	48.92	523.0	24.22	24.14	49.84	1156.25	24.77	24.31	50.55	917.33	24.75	22.42	49.14	316.33	24.32	23.23	49.64	444.0	24.37	21.62	52.26	67.0		23.16
2019-08-26 17:40:00	23.03	49.2	519.75	24.03	23.83	49.7	1150.25	24.69	24.02	50.88	915.67	24.57	22.15	49.4	310.33	24.1	22.95	49.76	438.5	24.19	21.38	52.27	60.67		22.97
2019-08-26 17:50:00	22.77	49.47	510.0	23.82	23.56	49.72	1134.33	24.54	23.73	50.96	900.0	24.37	21.88	49.78	293.67	23.87	22.58	49.88	421.0	23.95	21.08	52.63	38.0		22.78
2019-08-26 18:00:00	22.52	49.82	501.75	23.6	23.27	49.92	1121.25	24.34	23.46	51.45	887.67	24.1	21.63	50.18	284.33	23.61	22.3	50.24	410.33	23.67	20.83	52.99	22.33		22.57
2019-08-26 18:10:00	22.19	50.22	501.67	23.35	22.98	50.34	1119.67	24.1	23.11	52.17	891.33	23.81	21.38	50.6	282.0	23.38	22.03	50.88	406.25	23.32	20.6	53.5	17.5		22.38
2019-08-26 18:20:00	21.97	50.89	502.0	23.11	22.76	51.14	1117.5	23.83	22.9	53.03	886.33	23.53	21.19	51.18	283.67	23.16	21.83	51.89	405.0	23.0	20.44	54.27	16.0		22.18
2019-08-26 18:30:00	21.78	52.06	505.0	22.9	22.63	52.41	1119.0	23.59	22.75	54.36	883.5	23.35	21.15	52.14	301.0	22.95	21.81	53.35	405.33	22.82	20.5	55.74	16.5		22.03
2019-08-26 18:40:00	21.6	53.34	508.75	22.72	22.48	53.41	1120.0	23.44	22.63	55.64	886.0	23.2	21.08	52.98	309.0	22.82	21.72	54.73	405.25	22.64	20.48	56.76	17.0		21.93
2019-08-26 18:50:00	21.5	55.0	511.75	22.54	22.46	54.84	1119.25	23.3	22.56	57.18	883.67	23.08	21.13	54.12	297.67	22.72	21.92	57.61	405.33	22.52	20.66	58.47	16.5		21.84
2019-08-26 19:00:00	21.5	56.6	515.67	22.44	22.44	56.43	1118.33	23.23	22.52	58.8	883.0	23.02	21.23	55.35	305.67	22.66	22.06	59.28	405.0	22.5	20.69	60.23	17.0		21.79
2019-08-26 19:10:00	21.61	57.97	520.25	22.41	22.42	57.86	1119.33	23.18	22.5	60.4	883.67	22.97	21.25	56.54	324.67	22.6	22.25	60.89	405.0	22.56	20.69	61.86	17.25		21.76
2019-08-26 19:20:00	21.67	58.89	522.67	22.39	22.31	58.74	1118.75	23.12	22.42	61.23	883.33	22.9	21.17	57.47	296.67	22.51	22.23	61.57	405.0	22.56	20.61	62.95	16.0		21.67
2019-08-26 19:30:00	21.69	59.56	525.0	22.37	22.25	59.41	1119.0	23.05	22.33	61.94	882.0	22.83	21.15	58.25	303.0	22.45	22.19	62.22	405.0	22.52	20.56	63.76	16.0		21.59
2019-08-26 19:40:00	21.61	60.1	526.0	22.35	22.16	59.92	1119.5	22.97	22.27	62.34	883.33	22.75	21.06	58.96	305.67	22.34	22.13	62.61	405.0	22.46	20.53	64.24	16.0		21.51
2019-08-26 19:50:00	21.56	60.44	527.75	22.3	22.06	60.36	1120.33	22.88	22.17	62.84	885.33	22.65	21.0	59.45	310.0	22.24	22.06	62.97	405.33	22.39	20.4	64.58	16.0		21.43
2019-08-26 20:00:00	21.47	60.84	529.0	22.23	21.92	60.77	1121.25	22.8	22.04	63.22	882.33	22.57	20.88	59.89	312.5	22.15	21.92	63.38	405.0	22.29	20.29	65.05	16.0		21.33
2019-08-26 20:10:00	21.42	61.16	530.33	22.17	21.81	61.34	1119.25	22.68	21.94	63.72	883.0	22.45	20.77	60.44	307.67	22.03	21.86	63.92	405.0	22.2	20.25	65.62	16.0		21.22
2019-08-26 20:20:00	21.34	61.48	531.5	22.1	21.71	61.71	1120.0	22.57	21.81	64.01	882.67	22.35	20.71	60.92	308.33	21.92	21.75	64.26	405.5	22.09	20.11	65.93	16.0		21.13
2019-08-26 20:30:00	21.27	61.73	533.67	22.03	21.61	61.94	1120.0	22.46	21.71	64.27	883.67	22.24	20.61	61.27	310.0	21.82	21.64	64.41	405.0	21.97	20.03	66.1	16.0		21.04
2019-08-26 20:40:00	21.19	62.02	534.0	21.95	21.52	62.3	1123.0	22.37	21.63	64.51	882.67	22.15	20.5	61.62	309.67	21.72	21.56	64.78	405.33	21.9	19.96	66.5	16.0		20.94
2019-08-26 20:50:00	21.15	62.31	536.33	21.89	21.47	62.59	1120.75	22.3	21.58	64.83	885.0	22.09	20.48	62.01	313.0	21.64	21.52	64.99	405.0	21.85	19.94	66.69	16.0		20.87
2019-08-26 21:00:00	21.08	62.59	535.5	21.82	21.4	62.91	1121.33	22.23	21.52	65.14	886.0	22.02	20.42	62.33	314.0	21.58	21.46	65.28	405.0	21.78	19.86	67.06	16.0		20.8
2019-08-26 21:10:00	21.12	62.91	538.0	21.75	21.46	64.04	1122.25	22.17	21.52	66.44	885.0	22.0	20.5	63.25	313.33	21.53	21.56	67.15	406.0	21.8	20.19	70.15	16.0		20.77
2019-08-26 21:20:00	21.61	66.07	542.0	21.83	21.88	67.23	1120.67	22.28	21.96	69.51	886.33	22.26	21.27	65.52	313.33	21.68	22.06	69.84	406.67	22.12	21.14	73.92	16.0		21.05
2019-08-26 21:30:00	22.12	67.06	538.5	22.04	22.23	67.52	1119.67	22.51	22.34	68.99	888.33	22.57	21.9	66.34	315.5	22.01	22.5	69.14	406.0	22.5	21.86	72.95	16.0		21.47
2019-08-26 21:40:00	22.44	67.24	538.33	22.26	22.47	67.23	1118.0	22.78	22.61	68.64	884.33	22.78	22.19	66.45	314.67	22.31	22.73	68.7	406.0	22.75	22.14	72.04	16.0		21.84
2019-08-26 21:50:00	22.02	66.08	536.5	22.34	21.75	65.09	1120.0	22.82	22.21	66.98	884.0	22.55	21.27	65.21	320.67	22.34	22.15	66.95	404.67	22.41	20.55	67.43	16.0		21.84
2019-08-26 22:00:00	21.04	63.21	535.0	22.11	21.22	62.58	1121.5	22.44	21.35	64.59	886.67	22.05	20.27	63.57	322.33	21.96	20.94	64.03	405.25	21.9	19.54	65.18	16.0		21.33
2019-08-26 22:10:00	20.92	63.98	538.5	21.88	21.33	63.9	1122.67	22.2	21.42	66.29	888.67	21.94	20.27	63.99	321.33	21.7	21.31	66.98	405.33	21.7	19.94	68.91	16.0		21.06
2019-08-26 22:20:00	21.54	67.31	542.0	21.88	21.78	68.18	1120.25	22.29	21.9	70.73	888.0	22.21	21.13	66.55	319.0	21.76	21.98	71.28	407.0	22.05	21.06	74.96	16.0		21.16
2019-08-26 22:30:00	22.05	68.87	541.25	22.04	22.23	69.25	1120.0	22.51	22.27	70.99	887.0	22.52	21.84	67.92	319.0	22.02	22.42	71.15	407.0	22.44	21.8	74.65	16.0		21.52
2019-08-26 22:40:00	22.39	69.05	542.0	22.26	22.42	69.02	1119.75	22.75	22.56	70.49	889.0	22.75	22.17	68.21	318.0	22.31	22.69	70.56	405.67	22.71	22.13	73.67	16.0		21.89
2019-08-26 22:50:00	22.21	68.36	541.33	22.38	22.02	67.84	1119.67	22.87	22.25	69.63	886.0	22.67	21.58	67.38	323.33	22.42	22.08	68.62	405.0	22.46	21.06	70.21	16.0		21.96
2019-08-26 23:00:00	21.17	65.26	538.75	22.14	21.14	64.33	1120.5	22.5	21.37	66.44	890.0	22.07	20.31	65.47	323.0	22.02	20.77	65.01	405.0	21.85	19.52	66.53	16.0		21.46
2019-08-26 23:10:00	21.13	67.34	545.0	21.9	21.4	66.86	1121.33	22.19	21.44	69.57	887.33	21.94	20.52	66.67	322.67	21.74	21.46	70.64	406.67	21.76	20.22	72.94	16.0		21.12
2019-08-26 23:20:00	21.69	70.13	547.75	21.93	21.76	70.57	1122.0	22.3	21.83	73.16	889.67	22.2	21.31	69.15	321.67	21.83	22.05	73.57	407.75	22.1	21.13	76.79	16.0		21.26
2019-08-26 23:30:00	22.06	70.79	548.33	22.05	22.11	71.08	1120.25	22.49	22.23	72.81	890.33	22.45	21.79	69.97	325.0	22.05	22.38	72.93	407.33	22.4	21.72	76.14	16.0		21.56
2019-08-26 23:40:00	22.26	71.0	548.5	22.2	22.23	70.88	1120.0	22.65	22.34	72.54	893.0	22.58	22.0	70.06	323.0	22.25	22.48	72.64	407.0	22.54	21.94	75.34	16.0		21.86
2019-08-26 23:50:00	22.33	71.07	545.67	22.34	22.28	70.85	1121.5	22.77	22.44	72.55	888.33	22.68	22.11	70.16	323.33	22.41	22.56	72.65	406.75	22.64	22.04	74.99	16.0		22.04
2019-08-27 00:00:00	22.41	71.25	546.25	22.43	22.31	70.9	1119.33	22.85	22.48	72.63	887.33	22.74	22.17	70.39	321.67	22.5	22.63	72.77	407.0	22.69	22.06	74.79	16.0		22.19
2019-08-27 00:10:00	22.44	71.36	546.5	22.52	22.33	70.92	1120.0	22.88	22.5	72.77	890.67	22.78	22.19	70.49	321.67	22.58	22.63	72.84	407.0	22.72	22.13	74.66	16.0		22.25
2019-08-27 00:20:00	22.44	71.48	547.33	22.55	22.31	70.92	1120.25	22.92	22.46	72.88	884.0	22.78	22.19	70.61	323.0	22.62	22.6	72.94	406.5	22.72	22.08	74.58	16.0		22.3
2019-08-27 00:30:00	22.42	71.63	543.75	22.57	22.31	71.1	1118.33	22.92	22.44	73.13	889.0	22.78	22.19	70.83	322.0	22.64	22.56	73.23	407.0	22.7	22.08	74.65	16.0		22.31
2019-08-27 00:40:00	22.44	71.86	548.33	22.59	22.31	71.27	1120.75	22.93	22.5	73.36	891.33	22.79	22.19	70.99	320.67	22.65	22.61	73.38	407.33	22.72	22.13	74.76	16.0		22.34
2019-08-27 00:50:00	22.48	72.02	547.25	22.62	22.33	71.5	1121.67	22.94	22.5	73.48	886.67	22.8	22.19	71.1	321.33	22.66	22.63	73.54	407.67	22.74	22.13	74.84	16.0		22.36
2019-08-27 01:00:00	22.48	72.12	549.0	22.64	22.33	71.6	1122.25	22.95	22.5	73.64	890.67	22.8	22.19	71.34	321.33	22.67	22.63	73.74	407.0	22.73	22.13	74.98	16.0		22.37
2019-08-27 01:10:00	22.44	72.26	549.5	22.64	22.31	71.77	1121.67	22.94	22.44	73.87	889.33	22.79	22.19	71.49	322.67	22.66	22.58	73.94	407.0	22.72	22.1	75.17	16.0		22.37
2019-08-27 01:20:00	22.44	72.48	549.25	22.64	22.31	72.0	1120.5	22.94	22.44	74.13	894.0	22.78	22.13	71.69	321.67	22.64	22.56	74.24	407.0	22.71	22.11	75.39	16.0		22.37
2019-08-27 01:30:00	22.46	72.62	550.33	22.65	22.31	72.24	1123.0	22.93	22.46	74.36	883.0	22.77	22.13	71.97	323.0	22.64	22.56	74.47	407.0	22.7	22.11	75.59	16.0		22.36
2019-08-27 01:40:00	22.44	72.83	550.5	22.64	22.29	72.46	1122.33	22.92	22.44	74.53	887.67	22.76	22.13	72.15	323.33	22.64	22.56	74.64	408.0	22.7	22.06	75.73	16.0		22.36
2019-08-27 01:50:00	22.44	72.97	551.67	22.65	22.3	72.65	1123.75	22.91	22.44	74.7	890.67	22.76	22.13	72.23	323.5	22.64	22.56	74.84	407.75	22.7	22.06	75.88	16.0		22.35
2019-08-27 02:00:00	22.44	73.14	551.5	22.64	22.25	72.82	1125.0	22.89	22.42	74.92	896.0	22.74	22.13	72.46	323.33	22.63	22.56	75.09	408.0	22.68	22.06	76.08	16.0		22.35
2019-08-27 02:10:00	22.44	73.3	552.0	22.64	22.25	73.03	1124.75	22.88	22.38	75.13	890.33	22.73	22.13	72.68	324.33	22.61	22.56	75.28	408.33	22.67	22.06	76.28	16.0		22.35
2019-08-27 02:20:00	22.44	73.48	552.0	22.64	22.25	73.23	1124.5	22.86	22.38	75.31	889.67	22.73	22.13	72.91	324.67	22.61	22.5	75.51	408.5	22.66	22.06	76.49	16.0		22.34
2019-08-27 02:30:00	22.44	73.6	553.67	22.64	22.25	73.45	1126.0	22.85	22.38	75.54	889.0	22.71	22.11	73.09	325.0	22.6	22.5	75.75	408.33	22.65	22.06	76.69	16.0		22.34
2019-08-27 02:40:00	22.42	73.78	554.25	22.62	22.22	73.64	1125.0	22.85	22.38	75.8	894.0	22.69	22.06	73.26	324.67	22.58	22.5	75.98	408.33	22.63	22.02	76.9	16.0		22.32
2019-08-27 02:50:00	22.38	74.05	554.5	22.61	22.19	73.88	1126.5	22.85	22.38	76.02	887.5	22.68	22.06	73.51	323.33	22.57	22.5	76.19	409.0	22.61	22.02	77.1	16.0		22.31
2019-08-27 03:00:00	22.38	74.16	555.0	22.61	22.19	74.04	1123.5	22.85	22.36	76.17	894.33	22.67	22.06	73.69	323.0	22.56	22.46	76.38	408.67	22.6	22.0	77.28	16.0		22.31
2019-08-27 03:10:00	22.38	74.35	555.25	22.6	22.19	74.21	1125.0	22.84	22.31	76.3	891.67	22.66	22.06	73.87	322.0	22.54	22.44	76.54	409.0	22.59	22.0	77.43	16.0		22.29
2019-08-27 03:20:00	22.38	74.41	554.67	22.6	22.19	74.32	1124.67	22.82	22.31	76.47	889.33	22.65	22.06	74.09	322.67	22.54	22.44	76.64	409.0	22.59	22.0	77.54	16.0		22.29
2019-08-27 03:30:00	22.38	74.54	556.5	22.58	22.18	74.49	1124.75	22.81	22.31	76.66	889.0	22.63	22.04	74.22	322.33	22.53	22.44	76.81	409.25	22.57	22.0	77.7	16.0		22.28
2019-08-27 03:40:00	22.38	74.71	556.33	22.57	22.15	74.67	1124.67	22.8	22.31	76.81	891.33	22.62	22.02	74.45	322.0	22.52	22.44	77.0	409.0	22.56	21.98	77.84	16.0		22.27
2019-08-27 03:50:00	22.38	74.88	557.0	22.57	22.14	74.8	1125.25	22.79	22.31	76.96	887.67	22.61	22.04	74.58	322.33	22.52	22.44	77.1	409.33	22.56	21.97	78.01	16.0		22.27
2019-08-27 04:00:00	22.38	74.97	556.75	22.57	22.19	74.94	1122.75	22.79	22.31	77.09	895.0	22.62	22.02	74.8	321.67	22.52	22.44	77.22	409.25	22.56	22.0	78.13	16.0		22.27
2019-08-27 04:10:00	22.38	75.1	559.0	22.57	22.19	75.11	1125.33	22.79	22.31	77.19	889.33	22.63	22.06	74.88	323.0	22.51	22.44	77.33	410.0	22.57	22.0	78.25	17.25		22.27
2019-08-27 04:20:00	22.38	75.25	560.5	22.58	22.19	75.14	1129.0	22.8	22.31	77.23	892.33	22.63	22.06	75.0	325.33	22.52	22.44	77.41	413.0	22.58	22.0	78.32	22.67		22.28
2019-08-27 04:30:00	22.42	75.33	566.67	22.59	22.19	75.26	1139.33	22.82	22.38	77.23	902.0	22.66	22.06	75.12	333.33	22.53	22.48	77.46	420.75	22.6	22.04	78.37	32.0		22.29
2019-08-27 04:40:00	22.41	75.44	578.75	22.61	22.19	75.31	1153.0	22.82	22.38	77.28	918.0	22.66	22.06	75.25	345.0	22.55	22.5	77.5	434.5	22.61	22.04	78.39	48.25		22.31
2019-08-27 04:50:00	22.42	75.54	590.67	22.62	22.2	75.35	1172.5	22.84	22.38	77.28	933.0	22.67	22.08	75.3	360.0	22.56	22.5	77.52	449.33	22.62	22.06	78.41	70.0		22.32
2019-08-27 05:00:00	22.46	75.57	605.5	22.64	22.27	75.38	1196.33	22.85	22.4	77.24	952.67	22.7	22.13	75.35	376.67	22.58	22.52	77.48	468.75	22.65	22.08	78.39	93.75		22.35
2019-08-27 05:10:00	22.5	75.67	624.0	22.66	22.3	75.35	1214.75	22.87	22.48	77.22	975.33	22.75	22.17	75.44	394.67	22.62	22.58	77.36	488.33	22.7	22.15	78.35	117.67		22.38
2019-08-27 05:20:00	22.55	75.66	637.0	22.7	22.36	75.29	1237.67	22.92	22.54	77.12	997.33	22.81	22.23	75.5	413.33	22.66	22.65	77.25	506.33	22.75	22.22	78.3	144.0		22.44
2019-08-27 05:30:00	22.66	75.62	653.75	22.77	22.46	75.25	1256.67	22.98	22.63	76.89	1020.67	22.89	22.31	75.49	432.33	22.72	22.74	76.89	528.0	22.84	22.31	78.15	170.33		22.51
2019-08-27 05:40:00	22.13	73.54	667.67	22.7	21.67	72.13	1290.25	22.9	21.79	73.17	1039.67	22.44	21.34	74.19	449.33	22.65	21.96	72.87	549.0	22.31	20.83	73.2	196.25		22.28
2019-08-27 05:50:00	21.05	69.68	683.0	22.34	21.02	68.43	1321.67	22.45	21.17	70.16	1065.67	21.93	20.33	71.67	464.67	22.23	20.79	69.43	571.67	21.82	19.55	70.35	232.75		21.6
2019-08-27 06:00:00	21.36	71.69	711.0	22.11	21.75	72.19	1373.0	22.28	21.83	74.85	1104.33	22.18	20.73	72.25	503.0	21.99	21.7	74.7	604.0	21.96	20.73	77.16	267.0		21.4
2019-08-27 06:10:00	22.13	74.34	738.75	22.25	22.24	74.71	1420.75	22.57	22.42	76.72	1149.67	22.61	21.75	74.31	548.67	22.22	22.5	77.13	645.33	22.5	21.69	80.06	307.75		21.69
2019-08-27 06:20:00	22.6	74.82	766.0	22.49	22.5	73.76	1467.67	22.92	22.63	74.18	1190.67	22.87	22.15	74.45	584.33	22.57	22.79	74.75	679.0	22.79	21.7	76.42	357.0		22.06
2019-08-27 06:30:00	21.98	70.91	797.67	22.56	22.21	69.63	1523.5	22.98	22.33	69.96	1247.67	22.76	21.44	72.21	637.33	22.64	22.19	70.07	719.67	22.6	20.65	71.66	410.0		22.03
2019-08-27 06:40:00	21.97	69.85	835.0	22.6	22.63	68.4	1581.33	23.08	22.75	68.87	1310.0	23.03	21.46	70.98	673.67	22.66	22.54	68.81	772.33	22.8	21.02	70.89	470.25		21.99
2019-08-27 06:50:00	22.29	69.3	870.0	22.71	23.16	67.65	1638.0	23.4	23.31	67.53	1366.67	23.47	21.81	70.4	727.67	22.83	23.04	67.8	810.33	23.14	21.52	70.55	526.0		22.13
2019-08-27 07:00:00	22.72	68.5	914.75	22.93	23.67	66.38	1694.0	23.79	23.86	65.61	1424.67	23.94	22.25	69.76	746.67	23.1	23.42	65.99	854.75	23.54	21.97	69.59	596.75		22.4
2019-08-27 07:10:00	23.23	67.36	954.67	23.21	24.0	64.66	1747.67	24.19	24.25	63.28	1494.67	24.36	22.61	68.71	782.33	23.44	23.79	63.81	904.0	23.95	22.3	67.39	692.5		22.79
2019-08-27 07:20:00	23.55	66.03	994.0	23.52	24.44	62.15	1840.5	24.66	24.61	61.07	1571.67	24.74	22.77	67.28	814.0	23.74	23.96	61.28	952.25	24.28	22.44	64.92	785.33		23.05
2019-08-27 07:30:00	23.79	63.83	1023.0	23.82	24.81	60.04	1890.67	25.02	24.9	58.2	1656.33	25.1	22.9	65.62	850.0	23.98	24.04	58.88	1006.67	24.63	22.47	62.07	823.75		23.25
2019-08-27 07:40:00	23.92	61.7	1057.5	24.08	25.03	57.52	2012.25	25.31	25.02	55.59	1940.0	25.23	22.86	63.62	890.0	24.18	23.94	56.54	1061.67	24.83	22.33	59.67	868.0		23.4
2019-08-27 07:50:00	23.29	58.7	1099.67	24.25	21.52	54.52	2061.0	24.55	22.31	62.66	2055.33	23.27	22.73	61.88	934.67	24.35	22.96	59.48	1131.75	23.65	22.5	57.56	926.5		23.44
2019-08-27 08:00:00	23.61	59.34	1136.0	24.37	24.39	59.32	2302.67	24.49	24.42	58.36	2127.0	24.38	22.79	61.1	976.33	24.45	24.04	57.78	1205.67	24.29	22.6	58.6	986.67		23.41
2019-08-27 08:10:00	23.2	56.6	1174.25	24.49	20.61	54.06	2480.33	23.68	21.56	58.87	2418.0	22.44	22.79	59.77	1022.33	24.58	22.11	57.25	1285.67	22.78	22.69	56.25	1069.75		23.52
2019-08-27 08:20:00	22.96	55.43	1217.33	24.5	20.69	56.39	2773.0	22.7	21.5	59.72	2791.67	21.96	22.53	58.34	1080.5	24.62	21.8	57.84	1378.25	22.35	22.42	55.16	1134.0		23.46
2019-08-27 08:30:00	22.96	54.34	1269.0	24.54	20.77	56.79	2686.67	22.39	21.63	59.37	2493.0	21.9	22.56	57.33	1111.67	24.7	21.86	57.27	1779.67	22.37	22.46	54.44	1215.5		23.45
2019-08-27 08:40:00	23.06	53.39	1323.0	24.66	20.96	56.99	3084.0	22.34	21.79	59.55	3098.33	22.06	22.67	56.34	1161.0	24.84	22.06	56.88	1628.25	22.53	22.61	53.85	1295.0		23.52
2019-08-27 08:50:00	23.22	52.83	1364.0	24.8	21.24	56.98	2916.0	22.55	21.98	59.44	2976.33	22.25	22.92	55.63	1217.67	24.98	22.27	56.52	1751.33	22.72	22.79	53.62	1406.33		23.66
2019-08-27 09:00:00	23.38	52.28	1424.33	24.96	21.19	56.22	3285.0	22.57	22.0	57.98	2683.67	22.29	23.04	54.92	1345.67	25.16	22.33	55.98	2048.33	22.81	22.92	52.96	1462.75		23.82
2019-08-27 09:10:00	23.62	51.77	1487.25	25.13	21.1	55.47	3164.75	22.46	21.9	57.17	3028.0	22.2	23.06	54.07	1450.67	25.3	22.31	54.73	2136.0	22.76	22.96	52.42	1570.33		23.98
2019-08-27 09:20:00	23.83	50.8	1592.75	25.34	20.94	54.7	2793.33	22.22	21.79	56.36	2567.67	22.09	23.06	53.16	1912.0	25.45	22.19	54.2	2454.75	22.64	23.08	51.52	1829.25		24.15
2019-08-27 09:30:00	23.94	50.13	2191.0	25.55	21.02	54.29	3758.67	22.19	22.04	55.79	3309.33	22.13	23.17	52.34	2656.67	25.67	22.38	53.53	2513.67	22.76	23.25	50.77	2625.75		24.37
2019-08-27 09:40:00	24.13	49.3	2150.0	25.81	21.14	54.08	3359.0	22.17	22.19	54.99	2823.67	22.24	23.31	51.53	2122.33	25.96	22.52	52.91	2427.0	22.89	23.46	49.97	2393.0		24.62
2019-08-27 09:50:00	24.27	48.32	2947.67	26.09	21.15	53.21	3579.33	22.22	22.13	54.25	2517.67	22.3	23.46	50.61	3027.0	26.2	22.54	51.98	3178.0	23.02	23.53	49.09	3037.0		24.86
2019-08-27 10:00:00	24.41	47.67	3132.0	26.38	21.31	52.85	4346.5	22.32	22.4	53.79	3066.0	22.43	23.63	49.73	3382.0	26.5	22.72	51.41	3752.0	23.26	23.73	48.3	3413.67		25.13
2019-08-27 10:10:00	24.67	46.91	3154.0	26.67	21.5	52.3	4456.67	22.51	22.58	53.07	3206.67	22.63	23.8	48.74	2597.0	26.74	22.92	50.61	3740.75	23.51	23.94	47.5	3317.75		25.44
2019-08-27 10:20:00	24.78	45.96	2768.75	26.95	21.59	51.63	4296.0	22.58	22.63	52.39	3665.0	22.75	23.97	47.8	5582.5	27.04	23.1	49.6	3644.0	23.71	24.16	46.34	2704.5		25.73
2019-08-27 10:30:00	25.02	45.12	2385.25	27.13	21.8	51.07	3579.25	22.81	22.86	51.91	2588.67	22.91	24.17	47.14	2132.0	27.24	23.25	48.91	3885.67	23.94	24.52	45.74	2581.0		25.96
2019-08-27 10:40:00	25.11	44.6	2342.33	27.27	21.96	50.53	4187.33	22.98	23.0	51.41	2434.0	23.11	24.38	46.37	2407.33	27.54	23.44	48.29	3298.0	24.2	24.54	45.16	3056.25		26.22
2019-08-27 10:50:00	25.36	44.32	2136.5	27.42	22.08	50.44	3488.75	23.0	23.04	51.26	2572.0	23.17	24.56	45.54	3885.0	27.89	23.58	47.96	2728.33	24.28	24.75	44.71	2508.25		26.47
2019-08-27 11:00:00	25.58	43.71	2297.0	27.61	22.23	49.97	4534.0	23.2	23.29	50.83	2665.67	23.35	24.88	44.87	3242.5	28.24	23.79	47.28	3554.67	24.55	25.04	44.07	3142.33		26.67
2019-08-27 11:10:00	25.7	43.04	3767.5	27.88	22.45	49.79	3682.75	23.52	23.5	51.08	2662.33	23.57	25.12	44.24	3388.5	28.61	23.97	47.04	4065.5	24.83	25.33	43.48	3791.5		26.92
2019-08-27 11:20:00	25.88	42.72	3540.0	28.26	22.6	49.22	5885.67	23.7	23.67	50.41	2992.33	23.7	25.38	43.4	8019.67	29.2	24.23	46.4	3870.0	25.08	25.54	43.1	3711.67		27.22
2019-08-27 11:30:00	26.1	42.02	3293.0	28.51	22.64	48.81	5270.0	23.72	23.67	50.03	2979.67	23.76	25.61	42.69	5161.0	29.33	24.31	45.88	4196.33	25.2	25.69	42.34	5342.25		27.57
2019-08-27 11:40:00	26.13	41.4	3556.33	28.72	22.64	48.56	3971.25	23.72	23.65	49.82	2534.67	23.77	25.56	42.04	3044.67	29.52	24.34	45.51	4103.25	25.24	25.72	41.69	4996.25		27.81
2019-08-27 11:50:00	26.25	40.92	3585.0	28.87	22.73	48.58	3588.0	23.71	23.79	49.45	2821.67	23.83	25.54	41.41	5391.0	29.86	24.44	45.38	4240.0	25.32	25.71	41.37	5502.0		27.92
2019-08-27 12:00:00	26.16	40.54	2623.0	28.91	22.64	48.34	5249.0	23.66	23.71	49.14	2896.33	23.82	25.31	41.16	2523.67	29.52	24.25	45.22	3354.67	25.23	25.86	41.22	2645.5		27.82
2019-08-27 12:10:00	26.16	40.48	2609.0	28.84	22.63	48.22	5169.33	23.66	23.73	49.11	3345.0	23.82	25.17	41.19	1753.67	29.07	24.23	45.32	2609.33	25.16	25.79	41.13	3265.0		27.78
2019-08-27 12:20:00	26.16	40.28	2559.0	28.79	22.68	48.18	3320.75	23.63	23.75	48.87	2994.33	23.82	25.15	41.41	2077.33	28.74	24.29	44.83	3172.67	25.25	25.59	41.1	2824.0		27.66
2019-08-27 12:30:00	26.02	40.22	2639.33	28.74	22.69	48.39	3035.67	23.56	23.71	48.84	2726.33	23.8	25.06	41.39	2151.33	28.67	24.3	44.54	6638.25	25.42	25.54	41.26	2697.0		27.6
2019-08-27 12:40:00	26.02	40.09	2658.0	28.7	22.68	48.34	2664.5	23.46	23.65	48.78	2732.67	23.71	25.02	41.39	1916.0	28.47	24.19	44.32	5944.0	25.39	25.74	41.1	2973.5		27.61
2019-08-27 12:50:00	26.02	39.96	2903.67	28.71	22.54	48.4	2668.33	23.39	23.52	48.87	2627.0	23.69	24.86	41.44	1386.33	28.26	24.17	44.45	5652.67	25.28	25.63	41.19	2575.0		27.46
2019-08-27 13:00:00	26.04	39.83	2760.0	28.69	22.56	48.27	2840.33	23.45	23.5	48.82	2721.33	23.67	24.86	41.58	1231.0	28.08	24.0	44.86	3167.5	25.03	25.48	41.43	1658.0		27.27
2019-08-27 13:10:00	25.94	39.82	2171.5	28.61	22.64	48.23	3085.0	23.38	23.52	48.84	3185.33	23.63	24.79	41.63	1588.0	27.94	23.92	45.43	2711.67	24.8	25.24	41.74	1564.25		27.1
2019-08-27 13:20:00	25.79	39.78	2165.33	28.51	22.61	48.38	2473.0	23.29	23.46	48.83	2969.33	23.58	24.75	41.72	1271.33	27.86	23.86	45.72	1877.67	24.64	24.96	41.86	1511.67		26.96
2019-08-27 13:30:00	25.8	39.52	2690.75	28.71	22.45	48.48	2253.75	23.24	23.35	48.98	2846.0	23.53	24.67	41.74	1086.0	27.76	23.81	45.82	2130.75	24.58	24.82	42.07	1350.25		26.82
2019-08-27 13:40:00	25.77	39.22	2951.67	28.87	22.29	48.74	2312.0	23.17	23.31	49.15	2050.67	23.42	24.77	41.84	1578.0	27.7	23.79	45.88	2359.67	24.53	24.7	42.49	1315.5		26.66
2019-08-27 13:50:00	25.67	39.1	2912.5	28.84	22.13	48.58	2123.75	23.11	23.17	49.33	1869.67	23.3	24.54	41.67	1920.0	27.79	23.69	46.08	2634.67	24.37	24.58	42.62	1481.33		26.52
2019-08-27 14:00:00	25.42	39.26	1822.33	28.47	22.1	48.89	2064.0	22.92	23.1	49.34	1796.5	23.21	24.54	41.5	1938.33	27.85	23.52	46.33	1541.0	24.19	24.46	42.79	1080.75		26.37
2019-08-27 14:10:00	25.31	39.64	1449.25	28.13	21.98	48.97	1953.0	22.83	22.98	49.58	1730.33	23.13	24.38	41.49	1181.67	27.62	23.36	46.76	1361.67	24.02	24.38	42.95	1038.25		26.24
2019-08-27 14:20:00	25.19	40.05	1897.33	27.85	21.9	49.36	1837.25	22.78	22.9	49.92	1671.33	23.05	24.23	41.84	876.67	27.3	23.31	47.11	1236.33	23.96	24.25	43.15	1293.67		26.26
2019-08-27 14:30:00	25.06	40.26	1488.5	27.73	21.88	49.42	1796.67	22.69	22.81	49.9	2054.33	22.99	24.08	42.14	840.67	27.07	23.2	47.24	1168.0	23.8	24.14	43.0	1046.5		26.23
2019-08-27 14:40:00	25.0	40.46	1282.75	27.47	21.7	49.54	1748.75	22.58	22.67	50.06	1587.67	22.85	23.94	42.32	759.0	26.87	22.98	47.53	1116.67	23.63	23.94	43.32	934.33		25.98
2019-08-27 14:50:00	24.75	40.83	1057.33	27.19	21.58	49.7	1679.67	22.5	22.54	50.34	1536.67	22.7	23.69	42.6	702.67	26.62	22.9	47.88	975.33	23.51	23.81	43.78	694.25		25.74
2019-08-27 15:00:00	24.61	41.11	1073.0	26.94	21.48	49.92	1797.5	22.34	22.42	50.51	1605.33	22.6	23.65	42.82	717.33	26.45	22.7	48.1	995.5	23.28	23.69	44.12	673.0		25.49
2019-08-27 15:10:00	24.46	41.44	1002.0	26.72	21.4	50.11	1736.67	22.3	22.33	50.71	1579.0	22.49	23.52	42.96	685.0	26.27	22.61	48.47	929.67	23.16	23.52	44.54	594.5		25.3
2019-08-27 15:20:00	24.34	41.66	919.5	26.51	21.27	50.26	1637.0	22.16	22.13	51.07	1501.33	22.35	23.4	43.26	644.33	26.09	22.46	48.68	923.67	23.04	23.33	44.79	497.25		25.07
2019-08-27 15:30:00	24.06	41.99	788.67	26.26	21.08	50.6	1468.5	22.04	21.94	51.48	1189.0	22.14	23.27	43.47	564.0	25.91	22.27	49.02	969.5	22.88	23.11	45.11	365.0		24.84
2019-08-27 15:40:00	23.69	42.1	781.75	25.96	20.69	50.54	1427.0	21.82	21.56	51.66	1158.33	21.81	23.06	43.49	582.0	25.71	21.96	49.37	768.33	22.52	22.81	45.02	385.67		24.6
2019-08-27 15:50:00	23.28	42.25	761.5	25.58	20.54	50.99	1413.75	21.7	21.31	52.36	1142.0	21.63	22.79	43.59	575.67	25.45	21.7	49.88	729.5	22.26	22.53	45.12	392.0		24.28
2019-08-27 16:00:00	23.19	42.87	751.67	25.28	21.64	52.86	1397.67	22.17	22.12	54.2	1135.67	22.22	22.81	44.13	564.33	25.2	22.5	52.62	700.0	22.79	22.56	46.22	389.0		23.94
2019-08-27 16:10:00	23.42	43.85	759.0	25.08	23.52	51.52	1410.5	22.96	24.02	51.11	1148.33	23.63	23.02	44.8	571.33	25.18	23.29	50.51	701.0	23.34	22.59	47.4	398.0		23.76
2019-08-27 16:20:00	23.67	44.46	844.67	25.02	22.97	49.95	1526.0	23.8	23.29	51.63	1236.0	23.4	23.11	45.24	680.33	25.17	23.44	49.92	787.0	23.76	22.8	48.1	503.25		23.76
2019-08-27 16:30:00	23.61	45.52	777.5	24.94	23.15	50.11	1444.0	24.09	23.56	52.36	1168.67	23.54	23.13	45.96	590.33	25.17	23.61	50.68	724.67	23.92	22.79	49.37	450.0		23.72
2019-08-27 16:40:00	23.58	46.19	728.33	24.84	24.66	50.44	1384.75	24.25	24.79	50.74	1122.0	24.47	23.04	46.62	546.67	25.05	23.77	50.33	660.67	24.15	22.56	50.07	364.0		23.65
2019-08-27 16:50:00	23.64	46.62	703.0	24.78	22.56	49.83	1343.67	24.47	23.27	53.09	1082.0	23.63	23.0	47.0	507.0	24.99	23.41	51.05	628.75	24.05	22.52	50.31	319.75		23.64
2019-08-27 17:00:00	23.57	47.3	646.33	24.64	24.82	50.29	1261.5	24.58	24.88	50.56	1019.0	24.73	22.92	47.55	420.0	24.86	23.83	49.9	547.67	24.43	22.25	50.96	189.5		23.51
2019-08-27 17:10:00	23.75	47.5	603.75	24.54	24.77	49.2	1214.33	25.03	24.84	49.54	972.67	25.09	22.84	47.85	379.67	24.71	23.86	48.86	500.75	24.71	22.16	50.98	144.75		23.48
2019-08-27 17:20:00	23.6	47.93	578.0	24.44	24.5	48.72	1181.67	25.14	24.65	49.44	944.33	25.09	22.69	48.25	351.0	24.55	23.58	48.59	470.0	24.74	21.92	51.33	99.5		23.36
2019-08-27 17:30:00	23.4	48.22	558.0	24.28	24.21	48.52	1155.67	25.06	24.33	49.73	921.33	24.93	22.44	48.64	324.67	24.38	23.31	48.58	446.67	24.6	21.63	51.54	66.67		23.25
2019-08-27 17:40:00	23.16	48.52	544.75	24.09	23.91	48.66	1134.75	24.88	24.04	50.1	901.33	24.68	22.23	48.98	306.33	24.18	22.95	48.98	425.5	24.3	21.38	51.79	42.25		23.08
2019-08-27 17:50:00	22.88	48.83	535.0	23.86	23.61	48.8	1123.67	24.67	23.75	50.37	893.67	24.42	21.94	49.26	294.67	23.92	22.62	49.21	416.0	24.04	21.05	52.0	26.5		22.86
2019-08-27 18:00:00	22.61	49.07	532.25	23.62	23.3	49.03	1117.75	24.42	23.42	50.83	888.0	24.12	21.69	49.55	289.67	23.69	22.36	49.64	409.67	23.67	20.77	52.22	19.0		22.66
2019-08-27 18:10:00	22.31	49.38	531.67	23.37	23.0	49.41	1116.25	24.11	23.13	51.22	884.33	23.83	21.4	49.83	287.33	23.46	22.0	50.03	407.33	23.37	20.55	52.62	16.5		22.42
2019-08-27 18:20:00	22.06	50.34	531.0	23.11	22.81	50.24	1116.0	23.85	22.92	52.11	883.67	23.58	21.25	50.46	287.67	23.22	21.92	51.25	406.75	23.04	20.52	53.55	16.0		22.22
2019-08-27 18:30:00	21.92	52.11	533.75	22.92	22.79	51.6	1117.0	23.69	22.9	54.06	883.0	23.44	21.31	51.64	286.33	23.04	22.13	54.03	406.33	22.9	20.88	55.78	16.0		22.11
2019-08-27 18:40:00	21.81	53.54	537.0	22.79	22.69	53.15	1116.0	23.58	22.81	55.5	882.67	23.33	21.4	52.75	289.0	22.97	22.19	55.41	406.0	22.86	20.91	56.96	16.0		22.07
2019-08-27 18:50:00	21.7	54.04	537.75	22.64	22.44	53.76	1116.5	23.45	22.59	56.15	883.33	23.14	21.19	53.35	289.67	22.85	21.79	55.22	406.67	22.73	20.63	57.09	16.0		21.98
2019-08-27 19:00:00	21.44	54.18	538.67	22.47	22.16	54.2	1117.5	23.18	22.29	56.62	883.0	22.88	20.92	53.65	317.0	22.66	21.5	55.72	406.33	22.49	20.36	57.41	16.5		21.8
2019-08-27 19:10:00	21.3	54.99	539.25	22.3	22.06	54.96	1117.25	23.01	22.15	57.52	884.33	22.74	20.79	54.33	299.33	22.5	21.55	57.2	406.25	22.29	20.31	58.5	16.0		21.63
2019-08-27 19:20:00	21.27	56.52	544.0	22.17	22.02	56.59	1118.75	22.87	22.15	59.03	886.33	22.65	20.81	55.42	314.33	22.37	21.81	59.64	406.67	22.22	20.21	60.23	16.67		21.52
2019-08-27 19:30:00	21.42	57.86	545.5	22.11	21.98	57.96	1119.33	22.83	22.11	60.53	885.67	22.6	20.88	56.59	345.33	22.24	21.92	60.84	406.67	22.26	20.2	61.88	17.75		21.4
2019-08-27 19:40:00	21.48	58.89	549.0	22.09	21.91	58.82	1119.5	22.74	22.02	61.51	885.67	22.51	20.81	57.59	356.33	22.14	21.81	61.6	407.33	22.23	20.19	62.96	18.67		21.3
2019-08-27 19:50:00	21.42	59.52	550.75	22.06	21.79	59.72	1119.33	22.65	21.92	62.33	885.0	22.42	20.77	58.4	367.33	22.04	21.78	62.43	406.0	22.17	20.14	63.96	19.0		21.21
2019-08-27 20:00:00	21.38	60.4	552.33	22.01	21.7	60.47	1119.75	22.56	21.83	63.06	889.67	22.34	20.71	59.1	371.67	21.95	21.69	63.08	405.67	22.1	20.08	64.61	19.0		21.13
2019-08-27 20:10:00	21.33	60.88	554.67	21.97	21.65	61.21	1120.0	22.49	21.75	63.78	889.33	22.25	20.67	59.73	367.67	21.88	21.69	63.64	406.5	22.07	20.03	65.32	19.0		21.06
2019-08-27 20:20:00	21.26	61.24	554.75	21.92	21.56	61.75	1120.75	22.41	21.69	64.34	889.33	22.19	20.61	60.38	367.67	21.79	21.58	64.38	407.0	21.97	19.98	66.01	19.0		20.98
2019-08-27 20:30:00	21.23	61.73	555.0	21.87	21.46	62.25	1120.67	22.32	21.58	64.72	890.0	22.09	20.5	60.9	363.0	21.69	21.5	64.79	407.0	21.89	19.88	66.44	19.0		20.9
2019-08-27 20:40:00	21.14	62.02	556.25	21.79	21.36	62.64	1119.25	22.22	21.48	65.06	888.67	22.0	20.42	61.4	364.0	21.59	21.38	65.1	407.0	21.8	19.78	66.7	19.0		20.82
2019-08-27 20:50:00	21.38	63.54	561.67	21.76	21.56	65.12	1122.0	22.19	21.71	68.34	888.0	22.1	20.75	63.16	368.33	21.57	21.7	68.4	406.5	21.94	20.57	72.52	19.0		20.86
2019-08-27 21:00:00	21.88	66.86	562.5	21.9	21.98	67.8	1121.0	22.37	22.13	70.16	888.0	22.38	21.5	65.41	374.0	21.8	22.23	70.28	406.33	22.29	21.41	74.24	19.0		21.18
2019-08-27 21:10:00	22.33	67.31	563.0	22.13	22.34	67.96	1118.0	22.64	22.46	69.52	888.33	22.65	22.02	66.04	376.33	22.12	22.52	69.63	405.67	22.57	21.92	73.13	19.0		21.64
2019-08-27 21:20:00	22.54	67.47	563.67	22.33	22.46	67.68	1119.0	22.81	22.61	69.26	887.67	22.83	22.25	66.31	372.67	22.4	22.7	69.3	405.0	22.78	22.17	72.31	19.0		21.97
2019-08-27 21:30:00	22.19	66.58	560.0	22.45	22.11	66.69	1119.67	22.92	22.23	68.17	884.67	22.66	21.6	65.52	366.33	22.48	22.19	67.61	405.0	22.57	21.16	69.23	19.0		22.06
2019-08-27 21:40:00	21.38	63.94	556.0	22.28	21.28	63.18	1120.0	22.58	21.35	65.09	885.67	22.1	20.36	63.51	358.0	22.08	20.96	64.12	406.0	22.0	19.47	65.18	18.75		21.47
2019-08-27 21:50:00	21.05	63.98	556.5	21.96	21.33	64.23	1119.75	22.23	21.4	66.77	888.0	21.96	20.29	63.86	354.33	21.76	21.26	67.0	407.0	21.78	19.91	69.09	18.5		21.1
2019-08-27 22:00:00	21.63	67.81	562.33	21.93	21.78	68.59	1122.0	22.3	21.88	71.14	890.33	22.2	21.19	66.65	363.0	21.81	21.96	71.51	407.0	22.09	21.06	74.83	18.75		21.21
2019-08-27 22:10:00	22.05	68.96	564.75	22.03	22.06	69.47	1120.0	22.47	22.19	71.31	888.0	22.44	21.75	67.85	363.67	22.02	22.29	71.58	406.67	22.34	21.67	74.73	19.0		21.51
2019-08-27 22:20:00	22.29	69.29	565.0	22.18	22.2	69.46	1119.75	22.62	22.33	71.19	881.0	22.6	22.0	68.28	361.33	22.25	22.44	71.3	406.25	22.53	21.92	74.02	18.0		21.84
2019-08-27 22:30:00	22.38	69.55	564.5	22.31	22.25	69.59	1119.0	22.74	22.4	71.45	883.67	22.67	22.11	68.45	362.0	22.4	22.5	71.49	406.33	22.63	22.0	73.86	18.5		22.02
2019-08-27 22:40:00	22.44	69.95	565.75	22.42	22.26	69.92	1118.25	22.82	22.44	71.85	885.67	22.71	22.15	68.8	363.0	22.49	22.56	71.86	406.25	22.68	22.02	73.91	18.0		22.14
2019-08-27 22:50:00	22.44	70.21	565.33	22.49	22.3	70.23	1119.5	22.86	22.44	72.21	887.67	22.76	22.19	69.13	360.33	22.56	22.56	72.33	406.67	22.7	22.06	74.1	18.0		22.22
2019-08-27 23:00:00	22.47	70.47	565.5	22.54	22.31	70.62	1119.0	22.9	22.44	72.73	889.0	22.78	22.19	69.54	360.67	22.62	22.56	72.7	406.67	22.72	22.06	74.39	18.33		22.28
2019-08-27 23:10:00	22.5	70.89	566.33	22.58	22.31	70.94	1119.5	22.92	22.48	73.03	883.67	22.79	22.23	69.85	357.33	22.65	22.56	73.05	407.0	22.75	22.11	74.54	18.0		22.32
2019-08-27 23:20:00	22.52	71.17	565.5	22.62	22.31	71.07	1116.67	22.94	22.5	73.28	891.33	22.8	22.23	70.16	350.0	22.67	22.63	73.3	406.67	22.76	22.13	74.68	18.0		22.35
2019-08-27 23:30:00	22.56	71.38	565.67	22.64	22.38	71.25	1120.33	22.96	22.5	73.39	883.67	22.82	22.25	70.46	344.0	22.7	22.63	73.46	407.33	22.78	22.13	74.76	18.0		22.38
2019-08-27 23:40:00	22.56	71.54	566.25	22.66	22.38	71.38	1120.67	22.98	22.52	73.42	889.33	22.84	22.25	70.66	340.33	22.72	22.63	73.47	407.0	22.81	22.17	74.76	18.0		22.41
2019-08-27 23:50:00	22.61	71.65	566.0	22.68	22.38	71.46	1120.0	22.99	22.56	73.64	887.0	22.85	22.25	70.79	339.67	22.74	22.63	73.67	407.33	22.82	22.18	74.96	18.0		22.43
2019-08-28 00:00:00	22.63	71.9	568.67	22.71	22.38	71.74	1120.0	23.01	22.56	73.83	890.67	22.86	22.25	70.98	337.0	22.75	22.69	73.92	407.67	22.82	22.19	75.15	18.0		22.46
2019-08-28 00:10:00	22.63	72.08	567.0	22.72	22.44	71.97	1120.5	23.02	22.56	73.99	896.67	22.87	22.31	71.23	346.33	22.76	22.69	74.06	407.75	22.84	22.19	75.28	18.0		22.47
2019-08-28 00:20:00	22.63	72.26	566.67	22.74	22.42	72.07	1119.75	23.02	22.56	74.13	890.33	22.89	22.31	71.42	346.33	22.77	22.69	74.24	408.0	22.84	22.21	75.38	18.0		22.48
2019-08-28 00:30:00	22.66	72.43	566.75	22.76	22.44	72.24	1120.33	23.05	22.58	74.25	894.0	22.91	22.31	71.61	348.33	22.78	22.69	74.34	408.5	22.86	22.25	75.49	18.0		22.5
2019-08-28 00:40:00	22.67	72.57	567.33	22.77	22.44	72.34	1121.5	23.06	22.61	74.41	894.0	22.91	22.31	71.72	346.33	22.8	22.69	74.45	408.67	22.87	22.25	75.63	18.0		22.51
2019-08-28 00:50:00	22.69	72.73	566.75	22.78	22.44	72.53	1120.5	23.06	22.56	74.5	888.67	22.91	22.31	71.91	347.33	22.8	22.69	74.57	408.67	22.87	22.25	75.7	18.0		22.52
2019-08-28 01:00:00	22.69	72.85	567.67	22.79	22.44	72.59	1118.67	23.06	22.58	74.57	890.67	22.91	22.31	72.01	346.33	22.8	22.69	74.68	408.67	22.87	22.24	75.75	18.0		22.52
2019-08-28 01:10:00	22.69	72.88	566.75	22.8	22.44	72.61	1120.5	23.07	22.63	74.64	893.0	22.91	22.33	72.18	344.0	22.81	22.71	74.7	409.0	22.88	22.25	75.79	18.0		22.53
2019-08-28 01:20:00	22.69	72.97	567.0	22.8	22.44	72.77	1120.0	23.07	22.58	74.72	891.33	22.91	22.31	72.38	346.0	22.81	22.69	74.79	409.67	22.88	22.25	75.87	18.0		22.54
2019-08-28 01:30:00	22.69	73.1	566.33	22.81	22.44	72.8	1120.5	23.07	22.61	74.82	896.33	22.91	22.31	72.5	343.0	22.81	22.71	74.87	409.0	22.88	22.25	75.95	18.0		22.54
2019-08-28 01:40:00	22.69	73.19	565.75	22.82	22.46	72.88	1119.0	23.08	22.63	74.86	890.67	22.92	22.31	72.52	340.0	22.81	22.72	74.95	409.5	22.88	22.25	76.02	18.0		22.54
2019-08-28 01:50:00	22.69	73.22	568.67	22.82	22.44	72.92	1120.67	23.08	22.63	74.9	894.33	22.93	22.33	72.68	339.67	22.82	22.71	75.03	410.0	22.89	22.25	76.06	18.0		22.55
2019-08-28 02:00:00	22.69	73.29	569.5	22.83	22.44	73.04	1122.25	23.08	22.61	74.99	892.0	22.92	22.33	72.76	338.0	22.81	22.69	75.13	409.67	22.87	22.25	76.11	18.0		22.55
2019-08-28 02:10:00	22.69	73.37	566.67	22.82	22.44	73.09	1121.33	23.06	22.56	75.13	891.33	22.91	22.31	72.94	340.0	22.8	22.69	75.24	410.0	22.86	22.25	76.19	18.0		22.55
2019-08-28 02:20:00	22.69	73.46	567.25	22.81	22.42	73.24	1121.75	23.05	22.56	75.22	893.0	22.9	22.31	73.02	339.0	22.8	22.69	75.36	410.0	22.84	22.24	76.3	18.0		22.54
2019-08-28 02:30:00	22.64	73.62	568.25	22.8	22.38	73.35	1121.33	23.03	22.56	75.34	896.0	22.87	22.29	73.13	339.33	22.78	22.65	75.46	410.0	22.83	22.19	76.37	18.0		22.53
2019-08-28 02:40:00	22.63	73.72	567.33	22.79	22.34	73.4	1121.0	23.01	22.5	75.48	895.67	22.84	22.25	73.25	339.67	22.76	22.63	75.62	410.0	22.8	22.19	76.47	18.0		22.5
2019-08-28 02:50:00	22.58	73.8	568.5	22.76	22.28	73.48	1121.25	22.97	22.44	75.69	892.67	22.8	22.21	73.42	338.67	22.73	22.56	75.78	410.33	22.74	22.13	76.61	18.0		22.47
2019-08-28 03:00:00	22.52	73.92	568.67	22.72	22.23	73.7	1124.0	22.93	22.4	75.89	897.67	22.74	22.17	73.52	336.67	22.68	22.52	75.99	410.67	22.69	22.04	76.78	18.0		22.43
2019-08-28 03:10:00	22.46	74.09	567.5	22.67	22.19	73.97	1122.5	22.87	22.33	76.12	893.33	22.69	22.11	73.7	340.33	22.64	22.44	76.28	411.25	22.64	22.0	76.98	18.0		22.37
2019-08-28 03:20:00	22.44	74.19	569.0	22.65	22.13	74.09	1122.33	22.84	22.27	76.33	894.0	22.63	22.06	73.85	337.0	22.6	22.38	76.52	410.67	22.58	21.94	77.17	18.0		22.34
2019-08-28 03:30:00	22.38	74.36	568.0	22.6	22.11	74.22	1123.33	22.8	22.25	76.56	894.5	22.61	22.0	74.01	336.0	22.55	22.36	76.62	411.33	22.54	21.92	77.4	18.0		22.28
2019-08-28 03:40:00	22.36	74.57	566.0	22.55	22.06	74.44	1123.33	22.75	22.25	76.66	897.0	22.59	22.0	74.16	335.33	22.52	22.31	76.8	410.75	22.52	21.88	77.53	18.0		22.24
2019-08-28 03:50:00	22.34	74.66	567.25	22.53	22.08	74.61	1124.5	22.72	22.25	76.75	895.33	22.6	22.0	74.37	335.33	22.5	22.33	76.95	412.0	22.51	21.88	77.73	18.0		22.22
2019-08-28 04:00:00	22.36	74.84	567.25	22.52	22.13	74.76	1125.67	22.72	22.25	76.81	896.67	22.61	22.0	74.47	332.67	22.49	22.38	76.98	411.67	22.52	21.94	77.84	18.0		22.22
2019-08-28 04:10:00	22.38	74.95	568.33	22.53	22.13	74.81	1123.25	22.74	22.31	76.8	896.33	22.61	22.04	74.59	333.0	22.49	22.38	76.96	412.75	22.54	21.94	77.88	19.0		22.24
2019-08-28 04:20:00	22.38	75.02	569.5	22.53	22.13	74.83	1126.67	22.75	22.27	76.82	901.0	22.61	22.02	74.69	335.0	22.5	22.38	76.96	414.67	22.55	21.94	77.89	21.67		22.24
2019-08-28 04:30:00	22.38	75.12	575.0	22.53	22.13	74.88	1131.0	22.75	22.25	76.86	907.67	22.61	22.0	74.79	337.67	22.49	22.38	77.01	419.67	22.54	21.94	77.89	28.5		22.24
2019-08-28 04:40:00	22.38	75.18	579.75	22.53	22.13	74.94	1140.5	22.74	22.25	76.93	912.67	22.61	22.0	74.9	346.33	22.49	22.38	77.07	427.75	22.53	21.92	77.97	37.33		22.24
2019-08-28 04:50:00	22.38	75.27	589.0	22.54	22.13	75.0	1153.67	22.74	22.29	76.95	926.0	22.61	22.02	74.98	354.33	22.48	22.38	77.09	440.67	22.55	21.94	78.02	51.5		22.24
2019-08-28 05:00:00	22.41	75.27	609.75	22.55	22.18	75.05	1183.25	22.76	22.33	76.92	950.33	22.63	22.06	75.08	375.67	22.51	22.44	77.07	464.33	22.58	22.0	78.07	90.0		22.27
2019-08-28 05:10:00	22.54	75.37	639.67	22.62	22.28	75.05	1216.75	22.83	22.46	76.74	988.67	22.72	22.17	75.17	406.33	22.57	22.52	76.93	493.0	22.66	22.11	78.01	131.33		22.33
2019-08-28 05:20:00	22.65	75.38	651.0	22.67	22.4	74.97	1234.67	22.9	22.56	76.54	1004.67	22.82	22.27	75.14	424.67	22.65	22.67	76.67	514.0	22.78	22.25	77.84	155.67		22.43
2019-08-28 05:30:00	22.75	75.34	677.0	22.76	22.48	74.78	1268.75	23.0	22.67	76.29	1035.67	22.93	22.36	75.12	449.67	22.73	22.78	76.38	547.75	22.9	22.36	77.64	188.0		22.52
2019-08-28 05:40:00	22.5	74.14	736.0	22.79	22.04	72.88	1359.33	23.04	22.13	73.8	1122.67	22.68	21.81	74.31	511.33	22.76	22.23	73.48	631.67	22.63	21.2	73.81	290.25		22.42
2019-08-28 05:50:00	21.44	69.94	765.25	22.51	21.27	68.61	1421.0	22.64	21.46	69.73	1167.0	22.17	20.67	71.7	552.67	22.42	21.04	68.47	673.0	22.15	19.75	69.89	355.0		21.86
2019-08-28 06:00:00	21.14	69.2	802.67	22.23	21.42	68.14	1472.67	22.37	21.61	70.63	1215.67	22.13	20.48	70.64	602.0	22.13	21.42	70.5	727.25	21.94	20.09	71.88	418.75		21.51
2019-08-28 06:10:00	22.1	72.25	821.25	22.3	22.27	72.18	1496.75	22.56	22.34	74.65	1229.0	22.65	21.48	72.44	629.67	22.23	22.4	74.81	736.0	22.44	21.52	78.39	440.0		21.68
2019-08-28 06:20:00	22.63	73.36	824.0	22.54	22.46	72.12	1493.5	22.94	22.64	72.8	1226.33	22.88	22.04	73.31	636.67	22.55	22.67	73.4	737.0	22.8	21.56	75.93	433.25		21.99
2019-08-28 06:30:00	22.22	70.82	829.0	22.62	22.38	68.87	1555.0	23.02	22.5	69.63	1284.33	22.87	21.6	71.55	660.67	22.64	22.39	69.57	758.75	22.71	20.91	71.67	464.0		21.99
2019-08-28 06:40:00	22.31	69.7	878.25	22.7	22.7	67.97	1613.0	23.2	22.79	68.51	1353.33	23.12	21.71	70.65	700.0	22.7	22.69	68.42	832.33	22.94	21.21	71.04	502.33		22.04
2019-08-28 06:50:00	22.63	69.08	898.0	22.87	23.11	67.44	1685.67	23.46	23.31	67.85	1359.67	23.5	22.06	70.05	803.67	22.93	23.06	67.87	861.67	23.24	21.62	70.61	567.75		22.24
2019-08-28 07:00:00	22.78	68.36	849.75	23.04	23.5	66.6	1515.5	23.79	23.61	66.48	1304.67	23.83	22.31	69.43	630.33	23.19	23.3	66.51	756.0	23.58	21.86	69.6	459.25		22.49
2019-08-28 07:10:00	23.08	67.46	1005.33	23.22	23.79	65.31	1786.67	24.07	23.94	65.05	1564.67	24.14	22.5	68.69	860.0	23.39	23.54	64.94	990.67	23.81	22.06	68.39	740.67		22.72
2019-08-28 07:20:00	23.47	66.93	1031.75	23.49	24.16	64.28	1810.75	24.46	24.25	64.25	1545.33	24.5	22.94	67.96	836.33	23.72	23.81	64.33	966.67	24.12	22.38	67.71	748.5		23.06
2019-08-28 07:30:00	23.46	64.96	1196.67	23.69	23.86	62.45	2084.33	24.65	24.06	62.25	1813.67	24.48	22.83	66.74	1008.33	23.96	23.33	61.4	1238.25	24.22	21.71	64.69	1083.33		23.23
2019-08-28 07:40:00	23.56	63.23	1371.25	23.89	24.22	60.52	2437.5	24.85	24.36	59.99	2302.33	24.77	22.65	64.86	1229.67	24.13	23.44	59.16	1460.67	24.37	21.72	62.34	1312.0		23.3
2019-08-28 07:50:00	23.88	61.28	1161.75	24.18	24.53	58.66	2101.5	25.17	24.67	57.91	1997.0	25.12	22.75	63.24	1106.33	24.37	23.6	57.3	1190.33	24.58	21.94	60.55	1008.5		23.46
2019-08-28 08:00:00	23.94	60.23	1107.33	24.32	24.54	57.95	2050.33	25.34	24.71	58.12	1821.67	25.27	22.83	62.07	1004.0	24.48	23.59	57.04	1172.75	24.67	21.96	60.28	921.0		23.54
2019-08-28 08:10:00	23.97	59.46	1093.75	24.43	24.64	57.47	2122.0	25.48	24.75	57.51	2163.0	25.35	22.83	61.35	846.67	24.56	23.6	56.87	1180.67	24.7	21.99	59.89	915.0		23.59
2019-08-28 08:20:00	24.06	58.86	1053.0	24.5	24.76	56.62	2373.0	25.64	24.85	56.96	2114.33	25.36	23.02	60.77	926.33	24.67	23.77	56.42	1147.0	24.83	22.13	59.47	849.33		23.71
2019-08-28 08:30:00	24.04	58.15	1069.67	24.55	24.69	55.75	1927.0	25.72	24.86	56.7	1828.33	25.4	22.97	60.0	942.25	24.76	23.69	56.01	1134.67	24.88	22.1	58.77	857.75		23.76
2019-08-28 08:40:00	24.13	57.68	1342.67	24.66	23.5	54.96	3047.0	25.52	24.02	57.35	2564.0	24.67	23.0	59.33	1311.33	24.87	23.52	56.57	1719.75	24.48	22.29	58.33	1311.33		23.82
2019-08-28 08:50:00	23.19	56.37	1314.5	24.7	20.11	54.84	2210.67	23.32	21.33	60.25	1932.33	21.97	22.44	58.07	1120.33	24.87	21.46	59.43	1397.33	22.39	22.28	56.8	1273.75		23.76
2019-08-28 09:00:00	22.88	55.96	1610.0	24.58	20.5	59.63	3316.0	22.42	21.33	63.13	2538.67	21.86	22.48	57.73	1543.0	24.76	21.5	61.28	2524.33	22.18	22.27	56.99	1820.0		23.56
2019-08-28 09:10:00	23.0	55.8	1343.75	24.67	21.12	61.14	2285.5	22.7	21.83	64.6	1933.0	22.23	22.79	57.67	1133.33	24.89	22.26	62.11	1517.5	22.8	22.58	57.55	1236.33		23.57
2019-08-28 09:20:00	22.81	55.45	1220.25	24.61	21.22	60.9	2103.25	22.84	21.81	64.34	1724.67	22.22	22.83	57.39	1053.33	24.9	22.33	61.2	1291.33	22.94	22.67	57.41	1190.0		23.56
2019-08-28 09:30:00	22.69	54.59	1454.0	24.5	21.13	59.86	2173.67	22.82	21.73	63.13	1873.33	22.11	22.79	56.78	1171.67	24.89	22.21	60.04	1431.0	22.85	22.61	56.21	1211.75		23.51
2019-08-28 09:40:00	22.7	54.25	1629.5	24.5	21.17	59.6	2410.0	22.82	21.81	63.16	2039.0	22.18	22.88	56.17	1501.67	24.96	22.38	59.74	1819.75	22.95	22.79	55.93	1461.67		23.52
2019-08-28 09:50:00	23.07	53.65	2009.0	24.68	21.53	58.76	2937.75	23.02	22.1	62.0	2489.0	22.44	23.25	55.42	1939.67	25.21	22.75	58.51	2557.67	23.33	23.17	55.06	2131.75		23.76
2019-08-28 10:00:00	23.17	53.05	1917.5	24.9	21.82	57.94	3103.0	23.23	22.42	60.65	2379.67	22.69	23.42	54.68	1676.67	25.46	22.92	57.59	2289.67	23.53	23.36	54.36	2026.0		24.0
2019-08-28 10:10:00	23.5	52.66	1668.67	25.1	21.59	56.6	2788.33	23.03	22.38	59.21	2266.67	22.64	23.54	53.97	1653.67	25.72	22.86	56.45	2047.75	23.44	23.39	53.82	1885.5		24.26
2019-08-28 10:20:00	23.82	52.48	1818.75	25.31	21.33	56.67	2824.67	22.67	22.22	58.6	2419.0	22.44	23.35	53.31	1665.0	25.89	22.44	56.12	2057.67	23.04	23.29	53.55	1954.0		24.44
2019-08-28 10:30:00	23.8	51.86	1501.25	25.46	21.06	56.7	2357.0	22.32					23.17	52.74	1315.0	25.85	22.15	56.12	1596.67	22.8	23.2	52.99	1452.75		24.51
2019-08-28 10:40:00	23.36	52.06	1732.33	25.48	21.0	58.08	2630.0	22.12					23.12	52.87	1661.0	25.74	22.11	57.58	1858.25	22.69	23.15	54.09	1805.0		24.28
2019-08-28 10:50:00	23.44	52.22	1897.0	25.55	21.11	58.65	2594.67	22.09					23.21	52.88	1404.67	25.76	22.29	58.04	1759.33	22.8	23.33	54.93	1464.5		24.15
2019-08-28 11:00:00	23.31	52.03	2420.33	25.54	21.24	58.0	2344.25	22.23					23.46	52.88	1351.0	25.71	23.04	55.93	1753.0	23.6	23.74	55.11	1378.75		24.03
2019-08-28 11:10:00	23.3	51.07	2664.75	25.57	21.32	56.32	3342.67	22.28					23.79	52.0	2129.67	25.96	23.22	52.76	2151.5	24.06	24.04	53.69	2234.0		24.06
2019-08-28 11:20:00	23.67	50.06	2562.33	25.71	21.28	54.87	2897.5	22.28					23.82	50.84	2540.67	26.21	23.19	52.15	2429.33	23.68	24.1	52.19	1792.0		24.31
2019-08-28 11:30:00	23.6	49.15	2234.5	25.8	21.29	53.97	2358.0	22.35					23.83	50.38	1395.67	26.2	23.38	50.53	1721.0	24.25	24.17	51.12	1496.67		24.41
2019-08-28 11:40:00	23.82	48.34	2408.33	25.79	21.19	53.72	2436.0	22.26					23.6	49.9	1463.67	26.11	23.11	51.57	2005.5	23.42	23.77	50.9	1622.0		24.44
2019-08-28 11:50:00	23.97	47.44	3006.25	26.0	21.15	52.87	3134.0	22.19					23.75	49.18	3940.0	26.29	23.19	51.02	3260.5	23.26	23.94	49.49	2799.0		24.63
2019-08-28 12:00:00	24.16	46.07	2650.5	26.25	21.2	52.25	3241.5	22.22					23.77	48.1	1837.67	26.46	23.25	50.18	2395.0	23.39	24.04	48.54	1912.0		24.82
2019-08-28 12:10:00	24.34	45.47	2937.0	26.38	21.25	51.79	3468.33	22.18					23.73	47.58	1533.67	26.32	23.3	49.59	2449.5	23.41	24.14	47.6	2477.0		24.99
2019-08-28 12:20:00	24.46	44.76	2800.5	26.64	21.42	51.35	2931.5	22.37					23.96	47.16	1535.67	26.35	23.58	48.69	2635.33	23.67	24.36	47.01	2333.0		25.18
2019-08-28 12:30:00	24.6	44.86	2671.0	26.82	21.6	50.95	2934.5	22.54					24.19	46.81	1712.67	26.48	23.77	48.04	4081.67	24.0	24.6	46.42	2222.0		25.35
2019-08-28 12:40:00	24.3	44.32	2535.0	26.84	21.73	50.44	2691.0	22.79	23.61	48.51	1653.0	23.93	24.63	46.6	1490.67	26.7	24.14	46.1	3302.25	24.93	25.19	46.32	2145.33		25.43
2019-08-28 12:50:00	24.41	44.24	3036.0	26.88	21.94	50.42	2878.25	22.89	23.81	49.91	1629.0	23.51	24.88	46.14	1503.0	26.93	24.44	45.26	3372.0	25.36	25.35	46.24	2446.5		25.52
2019-08-28 13:00:00	24.36	44.0	2320.75	26.92	21.88	50.21	2410.33	22.89	23.67	50.38	1319.0	23.32	24.78	45.84	1229.0	27.04	24.14	45.19	1797.25	25.41	25.15	46.11	1503.67		25.51
2019-08-28 13:10:00	24.2	43.92	2699.0	26.78	21.8	50.08	2871.0	22.87	23.6	50.57	2096.33	23.15	24.67	45.54	1374.67	27.01	24.06	45.09	2238.0	25.31	24.92	46.29	1668.75		25.37
2019-08-28 13:20:00	24.19	43.88	1864.33	26.79	21.88	50.36	2032.5	22.88	23.58	50.76	1065.67	23.15	24.69	45.3	1041.67	27.05	24.0	45.42	1414.0	25.28	24.78	46.44	1096.5		25.35
2019-08-28 13:30:00	22.64	42.97	1723.75	26.36	20.25	49.6	1860.75	22.59	21.5	53.88	858.5	21.93	22.88	44.21	805.5	26.56	22.44	44.94	1179.67	24.64	22.98	44.33	800.33		24.76
2019-08-28 13:40:00	23.17	44.69	1511.0	25.85	23.02	52.22	1641.75	23.28	23.13	52.87	699.67	23.44	22.38	45.37	707.67	25.94	22.83	51.22	1022.33	24.6	21.96	48.12	600.5		23.82
2019-08-28 13:50:00	24.08	44.55	1428.0	25.66	24.04	48.27	1593.0	24.17	24.15	47.8	660.33	24.36	22.73	45.72	648.67	25.56	23.73	51.7	882.0	25.24	21.73	47.96	525.33		23.41
2019-08-28 14:00:00	24.04	44.03	1439.0	25.51	23.83	46.22	1612.25	24.57	23.98	46.3	673.67	24.52	22.63	45.48	655.0	25.27	23.59	50.25	901.33	25.27	21.42	47.76	544.0		23.08
2019-08-28 14:10:00	23.8	43.85	1432.25	25.3	23.56	45.12	1618.67	24.65	23.71	45.78	665.33	24.45	22.36	45.38	679.0	25.05	23.28	49.64	896.0	25.11	21.17	47.86	538.33		22.77
2019-08-28 14:20:00	23.5	43.71	1396.33	25.06	23.3	44.68	1583.5	24.58	23.46	45.55	639.33	24.32	22.0	45.39	620.0	24.73	23.04	49.88	855.33	24.93	20.92	48.05	500.5		22.52
2019-08-28 14:30:00	23.32	43.72	1369.25	24.82	23.06	44.47	1558.0	24.43	23.21	45.66	611.0	24.11	21.84	45.48	596.33	24.47	22.75	49.02	798.0	24.67	20.73	48.3	459.67		22.27
2019-08-28 14:40:00	23.0	43.82	1269.75	24.51	22.86	44.56	1462.5	24.24	22.96	45.8	527.0	23.96	21.61	45.56	526.67	24.19	22.52	49.03	689.33	24.42	20.44	48.61	327.5		22.02
2019-08-28 14:50:00	22.69	43.99	1236.5	24.3	22.56	44.75	1411.0	23.96	22.71	46.06	502.0	23.67	21.31	45.72	535.67	23.9	22.23	48.56	650.33	24.14	20.21	48.94	280.33		21.75
2019-08-28 15:00:00	22.52	44.23	1244.25	24.01	22.4	45.04	1405.0	23.73	22.54	46.24	503.0	23.49	21.09	45.93	560.67	23.61	22.05	48.4	658.25	23.84	20.0	49.4	294.33		21.46
2019-08-28 15:10:00	22.27	44.44	1204.33	23.79	22.28	45.3	1350.0	23.54	22.4	46.68	445.67	23.31	20.88	46.18	484.67	23.38	21.92	48.62	606.0	23.61	19.86	50.01	237.75		21.26
2019-08-28 15:20:00	22.22	45.42	1092.5	23.56	22.21	46.54	1225.33	23.37	22.31	48.43	370.0	23.21	20.83	46.94	389.33	23.16	21.91	51.28	466.5	23.49	20.03	51.96	91.75		21.16
2019-08-28 15:30:00	22.17	47.46	1125.33	23.39	22.31	49.33	1261.0	23.26	22.4	51.63	386.0	23.16	20.96	48.56	413.33	23.01	21.96	53.24	499.33	23.43	20.38	55.18	125.0		21.18
2019-08-28 15:40:00	22.24	49.98	1135.0	23.3	22.4	51.94	1269.0	23.26	22.46	54.1	400.33	23.15	21.27	50.58	421.67	22.96	22.06	54.53	514.0	23.4	20.75	57.46	136.75		21.36
2019-08-28 15:50:00	22.26	51.87	1111.75	23.24	22.41	53.56	1237.75	23.28	22.5	55.61	378.5	23.13	21.36	52.08	398.33	22.93	22.1	56.24	481.75	23.33	20.88	58.76	108.0		21.51
2019-08-28 16:00:00	22.19	53.19	1066.67	23.18	22.31	54.98	1186.25	23.25	22.41	56.98	345.5	23.04	21.36	53.31	368.67	22.87	21.98	57.45	422.67	23.24	20.88	59.93	50.75		21.59
2019-08-28 16:10:00	22.11	54.05	1057.5	23.08	22.13	55.87	1171.0	23.14	22.19	58.16	325.25	22.9	21.23	54.3	360.67	22.76	21.83	57.6	408.67	23.11	20.66	60.76	28.25		21.53
2019-08-28 16:20:00	22.0	55.03	1056.33	22.94	21.89	57.16	1167.25	22.95	21.94	59.8	322.67	22.68	21.08	55.23	353.33	22.62	21.67	58.31	406.25	22.94	20.44	62.0	26.33		21.4
2019-08-28 16:30:00	21.76	56.02	1056.5	22.77	21.67	58.66	1158.67	22.76	21.71	61.31	320.0	22.46	20.94	56.33	346.33	22.46	21.48	59.34	403.0	22.72	20.2	63.42	23.0		21.22
2019-08-28 16:40:00	21.56	57.49	1061.33	22.59	21.44	59.62	1153.0	22.52	21.52	62.63	317.0	22.26	20.71	57.08	345.33	22.28	21.31	59.62	400.33	22.53	20.0	64.87	21.0		21.0
2019-08-28 16:50:00	21.82	60.97	1075.75	22.52	21.88	64.16	1160.33	22.46	22.0	67.81	319.33	22.44	21.29	59.35	344.0	22.18	21.89	65.12	401.5	22.48	20.96	70.81	20.0		21.13
2019-08-28 17:00:00	22.25	63.0	1088.0	22.61	22.36	66.88	1159.5	22.67	22.46	69.57	314.33	22.72	21.94	61.83	349.67	22.31	22.48	69.24	399.0	22.68	21.84	72.65	20.0		21.63
2019-08-28 17:10:00	22.53	64.34	1101.0	22.76	22.54	67.69	1149.0	22.9	22.63	70.11	318.5	22.9	22.25	63.36	354.67	22.49	22.69	69.87	396.33	22.88	22.17	72.72	19.33		22.04
2019-08-28 17:20:00	22.68	65.54	1099.0	22.92	22.63	68.37	1148.0	23.06	22.69	70.92	314.33	22.98	22.42	64.54	358.0	22.62	22.77	70.64	396.67	22.99	22.3	73.04	18.75		22.3
2019-08-28 17:30:00	22.71	66.66	1102.67	23.0	22.63	69.35	1155.75	23.17	22.69	71.94	314.67	23.03	22.44	65.77	361.33	22.72	22.81	71.63	394.75	23.07	22.31	73.74	18.0		22.46
2019-08-28 17:40:00	22.75	67.51	1107.75	23.07	22.63	70.16	1160.33	23.22	22.69	72.84	315.33	23.07	22.48	66.69	365.33	22.78	22.81	72.49	394.67	23.13	22.34	74.3	17.0		22.55
2019-08-28 17:50:00	22.75	68.32	1109.0	23.12	22.63	70.93	1148.0	23.25	22.71	73.66	312.67	23.08	22.5	67.65	367.67	22.82	22.83	73.24	394.25	23.15	22.33	74.97	16.33		22.62
2019-08-28 18:00:00	22.76	69.07	1113.5	23.15	22.67	71.6	1158.0	23.27	22.75	74.22	313.33	23.11	22.5	68.51	369.0	22.85	22.86	73.85	393.0	23.18	22.38	75.44	15.75		22.66
2019-08-28 18:10:00	22.75	69.56	1115.0	23.18	22.63	71.97	1147.33	23.28	22.75	74.81	310.5	23.1	22.5	69.39	370.5	22.87	22.83	74.23	393.0	23.19	22.38	75.76	15.0		22.68
2019-08-28 18:20:00	22.75	70.26	1114.75	23.18	22.63	72.5	1154.75	23.27	22.69	75.12	311.67	23.08	22.5	70.2	371.0	22.87	22.81	74.62	391.5	23.16	22.36	75.98	15.0		22.69
2019-08-28 18:30:00	22.75	70.85	1117.5	23.17	22.61	72.79	1155.67	23.25	22.69	75.39	310.0	23.07	22.5	70.58	370.33	22.86	22.81	74.91	390.33	23.16	22.38	76.28	15.0		22.69
2019-08-28 18:40:00	22.75	71.26	1110.67	23.16	22.58	73.16	1147.5	23.25	22.69	75.75	309.0	23.06	22.5	71.15	370.67	22.86	22.81	75.28	392.67	23.15	22.38	76.66	15.0		22.69
2019-08-28 18:50:00	22.75	71.65	1122.0	23.16	22.61	73.53	1154.0	23.24	22.69	76.04	310.0	23.06	22.5	71.69	370.33	22.86	22.81	75.63	391.25	23.14	22.36	76.96	15.0		22.69
2019-08-28 19:00:00	22.75	71.98	1117.33	23.16	22.56	73.85	1155.75	23.23	22.69	76.4	311.5	23.06	22.5	72.11	369.67	22.85	22.81	75.9	390.5	23.12	22.36	77.27	15.0		22.69
2019-08-28 19:10:00	22.75	72.4	1118.25	23.15	22.56	74.1	1160.0	23.22	22.69	76.73	310.0	23.02	22.5	72.38	368.67	22.85	22.81	76.16	390.67	23.12	22.36	77.46	15.0		22.69
2019-08-28 19:20:00	22.69	72.72	1118.67	23.14	22.56	74.34	1155.5	23.21	22.67	76.92	310.67	23.02	22.5	72.82	367.67	22.84	22.81	76.42	390.25	23.11	22.33	77.66	15.0		22.68
2019-08-28 19:30:00	22.69	73.0	1117.5	23.14	22.56	74.65	1153.0	23.2	22.69	77.15	310.0	23.01	22.5	73.19	368.0	22.84	22.75	76.66	392.0	23.11	22.36	77.96	15.0		22.68
2019-08-28 19:40:00	22.69	73.27	1122.67	23.13	22.56	74.94	1160.0	23.2	22.68	77.42	313.0	23.01	22.5	73.62	367.33	22.84	22.79	76.89	389.67	23.1	22.38	78.21	15.0		22.68
2019-08-28 19:50:00	22.7	73.76	1122.25	23.12	22.56	75.19	1148.75	23.18	22.63	77.71	314.0	23.0	22.5	73.84	365.5	22.84	22.75	77.2	389.75	23.09	22.34	78.42	15.0		22.68
2019-08-28 20:00:00	22.7	73.94	1120.5	23.11	22.56	75.31	1167.5	23.18	22.63	77.9	313.0	22.99	22.5	74.18	367.33	22.83	22.79	77.38	390.0	23.09	22.36	78.62	15.0		22.67
2019-08-28 20:10:00	22.71	74.18	1127.67	23.11	22.56	75.52	1157.25	23.17	22.63	78.05	310.67	22.99	22.5	74.5	368.0	22.84	22.75	77.53	389.0	23.08	22.36	78.77	15.0		22.67
2019-08-28 20:20:00	22.72	74.36	1130.25	23.11	22.56	75.77	1155.0	23.17	22.67	78.19	312.33	23.0	22.5	74.72	369.33	22.84	22.81	77.67	390.0	23.08	22.38	78.95	15.0		22.68
2019-08-28 20:30:00	22.73	74.54	1125.67	23.11	22.5	75.78	1162.0	23.17	22.63	78.39	310.0	22.99	22.27	74.73	369.33	22.83	22.73	77.23	389.67	23.08	22.25	78.01	15.0		22.66
2019-08-28 20:40:00	21.89	71.3	1098.5	22.88	21.16	70.68	1159.0	22.76	21.71	73.31	314.33	22.4	20.58	72.26	362.67	22.46	21.21	71.26	390.0	22.74	20.05	72.0	15.0		21.87
2019-08-28 20:50:00	21.35	70.78	1097.33	22.51	21.29	71.54	1161.67	22.19	21.15	72.91	316.33	22.01	20.9	72.18	366.33	22.06	21.16	73.66	391.0	21.99	20.25	76.43	15.0		21.24
2019-08-28 21:00:00	21.66	72.77	1110.5	22.39	21.64	75.23	1178.5	22.22	21.66	77.06	316.5	22.1	21.44	73.72	370.0	22.04	21.71	78.25	390.0	22.1	21.11	81.04	15.0		21.36
2019-08-28 21:10:00	21.96	74.42	1119.75	22.39	21.97	76.71	1170.5	22.38	21.94	78.76	314.67	22.29	21.79	74.76	374.0	22.11	22.04	78.88	389.67	22.27	21.56	81.35	15.0		21.57
2019-08-28 21:20:00	22.17	74.94	1123.0	22.47	22.04	76.81	1162.67	22.48	22.17	78.76	309.0	22.44	21.98	75.16	374.67	22.22	22.25	78.73	391.0	22.45	21.78	81.0	15.0		21.82
2019-08-28 21:30:00	22.28	75.29	1122.0	22.54	22.15	76.84	1158.67	22.64	22.25	78.8	312.0	22.53	22.06	75.52	374.5	22.3	22.36	78.69	389.67	22.56	21.92	80.76	15.0		21.99
2019-08-28 21:40:00	22.31	75.6	1123.33	22.61	22.17	76.91	1165.67	22.7	22.26	79.06	310.75	22.6	22.11	75.8	374.75	22.37	22.38	78.8	391.0	22.62	21.96	80.68	15.0		22.11
2019-08-28 21:50:00	22.34	75.78	1124.5	22.65	22.19	77.08	1160.0	22.75	22.31	79.18	312.5	22.61	22.13	76.03	377.33	22.43	22.4	78.91	390.75	22.66	21.97	80.68	15.0		22.2
2019-08-28 22:00:00	22.38	76.02	1122.33	22.68	22.19	77.12	1166.67	22.79	22.33	79.28	311.0	22.62	22.16	76.37	376.0	22.47	22.44	78.98	391.33	22.7	21.98	80.7	15.0		22.24
2019-08-28 22:10:00	22.38	76.12	1132.0	22.71	22.2	77.18	1161.75	22.83	22.33	79.39	313.33	22.66	22.19	76.46	376.33	22.47	22.46	79.05	392.33	22.72	22.04	80.72	15.0		22.28
2019-08-28 22:20:00	22.42	76.2	1121.0	22.73	22.22	77.27	1160.5	22.85	22.33	79.5	309.67	22.67	22.19	76.57	376.33	22.49	22.44	79.12	391.5	22.74	22.06	80.75	15.0		22.31
2019-08-28 22:30:00	22.44	76.42	1123.33	22.75	22.25	77.37	1160.5	22.85	22.36	79.57	311.67	22.67	22.19	76.77	377.67	22.51	22.5	79.12	391.33	22.76	22.06	80.72	15.0		22.33
2019-08-28 22:40:00	22.44	76.57	1123.75	22.77	22.25	77.41	1158.5	22.85	22.38	79.61	311.67	22.68	22.19	76.88	377.0	22.52	22.5	79.18	390.25	22.77	22.06	80.68	15.0		22.35
2019-08-28 22:50:00	22.44	76.65	1124.67	22.78	22.25	77.41	1164.33	22.85	22.38	79.63	313.33	22.68	22.19	77.07	377.5	22.53	22.44	79.17	390.0	22.77	22.06	80.63	15.0		22.36
2019-08-28 23:00:00	22.44	76.68	1129.75	22.78	22.22	77.39	1156.25	22.85	22.33	79.63	312.67	22.67	22.19	77.08	376.0	22.54	22.46	79.13	390.0	22.78	22.06	80.57	15.0		22.36
2019-08-28 23:10:00	22.42	76.71	1125.33	22.78	22.19	77.42	1159.75	22.85	22.31	79.64	313.33	22.66	22.19	77.25	378.0	22.53	22.44	79.18	389.67	22.74	22.06	80.55	15.0		22.36
2019-08-28 23:20:00	22.38	76.84	1129.0	22.77	22.17	77.44	1164.0	22.84	22.29	79.71	310.67	22.63	22.19	77.34	379.0	22.51	22.44	79.28	391.25	22.7	22.02	80.58	15.0		22.35
2019-08-28 23:30:00	22.38	76.85	1127.0	22.76	22.13	77.47	1158.25	22.8	22.25	79.75	313.33	22.61	22.13	77.42	379.67	22.48	22.38	79.29	389.67	22.7	22.0	80.62	15.0		22.32
2019-08-28 23:40:00	22.31	76.83	1126.0	22.74	22.11	77.5	1159.0	22.77	22.23	79.77	309.67	22.6	22.1	77.48	379.0	22.47	22.38	79.35	389.67	22.66	21.98	80.64	15.0		22.3
2019-08-28 23:50:00	22.3	76.9	1123.0	22.71	22.06	77.57	1159.33	22.73	22.19	79.8	314.67	22.55	22.06	77.61	379.25	22.47	22.33	79.39	390.25	22.64	21.94	80.66	15.0		22.27
2019-08-29 00:00:00	22.25	76.94	1121.67	22.68	22.03	77.63	1156.0	22.7	22.19	79.88	316.5	22.52	22.04	77.69	379.0	22.42	22.31	79.48	389.67	22.6	21.92	80.69	15.0		22.24
2019-08-29 00:10:00	22.25	77.02	1128.0	22.65	22.0	77.72	1155.33	22.66	22.13	79.99	316.67	22.49	22.0	77.7	378.0	22.39	22.25	79.52	391.0	22.56	21.88	80.75	15.0		22.22
2019-08-29 00:20:00	22.23	77.05	1125.67	22.64	21.97	77.76	1159.5	22.63	22.08	80.06	316.0	22.45	22.0	77.79	378.5	22.36	22.25	79.58	389.0	22.54	21.86	80.82	15.0		22.19
2019-08-29 00:30:00	22.19	77.1	1123.0	22.62	21.94	77.73	1164.67	22.61	22.06	80.11	312.33	22.42	21.96	77.84	378.33	22.34	22.25	79.58	391.0	22.53	21.81	80.84	15.0		22.16
2019-08-29 00:40:00	22.15	77.19	1121.0	22.59	21.94	77.84	1164.5	22.59	22.06	80.07	315.33	22.41	21.94	77.85	378.0	22.33	22.19	79.61	389.33	22.51	21.81	80.88	15.0		22.14
2019-08-29 00:50:00	22.14	77.19	1119.5	22.56	21.91	77.87	1154.0	22.56	22.04	80.1	313.33	22.39	21.94	77.96	377.33	22.3	22.19	79.72	389.75	22.47	21.8	80.9	15.0		22.12
2019-08-29 01:00:00	22.13	77.28	1122.33	22.54	21.88	77.9	1152.33	22.54	22.0	80.19	317.67	22.35	21.91	77.99	375.25	22.26	22.13	79.73	391.0	22.45	21.77	80.92	15.0		22.1
2019-08-29 01:10:00	22.06	77.33	1120.25	22.51	21.81	77.98	1157.0	22.5	21.94	80.25	316.67	22.31	21.88	78.07	375.5	22.24	22.11	79.76	392.33	22.41	21.69	80.95	15.0		22.06
2019-08-29 01:20:00	22.06	77.34	1117.67	22.48	21.78	78.07	1160.5	22.46	21.92	80.3	317.67	22.27	21.81	78.11	376.33	22.21	22.06	79.75	391.67	22.38	21.67	80.99	15.0		22.02
2019-08-29 01:30:00	22.0	77.48	1118.0	22.44	21.77	78.05	1157.33	22.43	21.88	80.3	314.67	22.25	21.8	78.28	374.5	22.18	22.06	79.82	390.0	22.36	21.69	81.03	15.0		21.99
2019-08-29 01:40:00	22.0	77.52	1116.0	22.42	21.8	78.08	1164.0	22.42	21.88	80.29	316.0	22.24	21.81	78.3	375.67	22.15	22.06	79.86	390.33	22.34	21.63	81.08	15.0		21.97
2019-08-29 01:50:00	22.0	77.51	1121.67	22.41	21.81	78.14	1164.5	22.42	21.9	80.27	315.0	22.25	21.81	78.35	375.33	22.14	22.06	79.82	389.33	22.34	21.65	81.08	15.0		21.96
2019-08-29 02:00:00	22.0	77.53	1117.75	22.4	21.8	78.15	1164.0	22.42	21.9	80.2	320.0	22.24	21.81	78.35	373.67	22.13	22.06	79.77	389.67	22.34	21.64	81.06	15.0		21.96
2019-08-29 02:10:00	22.0	77.61	1119.67	22.39	21.75	78.12	1157.33	22.4	21.88	80.19	318.0	22.23	21.77	78.43	373.67	22.12	22.06	79.77	389.5	22.33	21.67	81.04	15.0		21.96
2019-08-29 02:20:00	22.0	77.58	1119.25	22.39	21.75	78.1	1157.0	22.39	21.88	80.19	317.0	22.21	21.75	78.4	371.67	22.11	22.04	79.73	390.0	22.32	21.63	81.03	15.0		21.94
2019-08-29 02:30:00	21.96	77.6	1113.75	22.37	21.71	78.13	1164.0	22.36	21.83	80.22	315.0	22.18	21.75	78.44	370.0	22.09	22.0	79.76	390.75	22.28	21.63	81.01	15.0		21.92
2019-08-29 02:40:00	21.94	77.58	1121.0	22.35	21.67	78.12	1166.67	22.34	21.81	80.22	315.33	22.15	21.69	78.48	372.0	22.07	21.97	79.79	389.5	22.24	21.56	81.01	15.0		21.92
2019-08-29 02:50:00	21.9	77.58	1116.0	22.31	21.63	78.11	1170.67	22.3	21.75	80.23	312.33	22.1	21.69	78.48	365.0	22.04	21.91	79.77	390.25	22.22	21.52	80.97	15.0		21.88
2019-08-29 03:00:00	21.88	77.61	1112.0	22.28	21.61	78.19	1167.33	22.26	21.71	80.26	317.67	22.07	21.63	78.5	368.33	22.01	21.88	79.82	390.33	22.17	21.5	80.99	15.0		21.84
2019-08-29 03:10:00	21.86	77.67	1115.25	22.26	21.56	78.26	1166.0	22.22	21.69	80.31	321.0	22.05	21.63	78.55	371.67	21.98	21.88	79.84	389.67	22.14	21.47	81.03	15.0		21.8
2019-08-29 03:20:00	21.81	77.66	1112.33	22.23	21.56	78.3	1164.75	22.19	21.69	80.35	322.0	22.02	21.58	78.57	373.0	21.95	21.81	79.82	390.0	22.13	21.44	81.08	15.0		21.78
2019-08-29 03:30:00	21.81	77.69	1116.5	22.22	21.52	78.28	1165.67	22.18	21.69	80.36	320.0	22.0	21.56	78.61	369.67	21.92	21.81	79.86	390.33	22.11	21.44	81.1	15.0		21.76
2019-08-29 03:40:00	21.75	77.72	1114.33	22.19	21.5	78.3	1163.0	22.15	21.63	80.39	318.33	21.97	21.54	78.62	369.0	21.91	21.8	79.88	392.0	22.08	21.38	81.13	15.0		21.74
2019-08-29 03:50:00	21.75	77.74	1113.75	22.17	21.5	78.33	1162.75	22.12	21.63	80.44	317.0	21.95	21.5	78.66	372.0	21.88	21.75	79.93	390.33	22.05	21.38	81.13	15.0		21.71
2019-08-29 04:00:00	21.72	77.79	1110.0	22.14	21.46	78.37	1159.33	22.1	21.58	80.44	320.67	21.94	21.5	78.77	368.67	21.85	21.75	79.97	390.0	22.03	21.34	81.14	15.0		21.68
2019-08-29 04:10:00	21.69	77.75	1113.0	22.12	21.44	78.41	1162.5	22.07	21.56	80.45	319.33	21.91	21.48	78.79	370.67	21.82	21.72	79.92	390.75	22.01	21.31	81.13	15.5		21.66
2019-08-29 04:20:00	21.69	77.81	1109.25	22.1	21.4	78.4	1160.0	22.05	21.5	80.43	323.67	21.88	21.44	78.83	369.25	21.8	21.69	80.02	392.0	21.96	21.3	81.17	18.5		21.64
2019-08-29 04:30:00	21.67	77.86	1115.33	22.08	21.38	78.42	1165.5	22.03	21.5	80.43	324.67	21.85	21.44	78.88	372.67	21.77	21.69	79.96	399.0	21.96	21.31	81.17	24.33		21.62
2019-08-29 04:40:00	21.63	77.83	1126.25	22.06	21.38	78.41	1188.25	21.99	21.5	80.44	336.0	21.82	21.42	78.85	378.67	21.76	21.64	79.94	413.5	21.94	21.25	81.17	35.33		21.6
2019-08-29 04:50:00	21.63	77.82	1134.0	22.04	21.38	78.39	1201.0	21.98	21.5	80.43	348.67	21.82	21.41	78.83	389.5	21.76	21.63	79.92	427.33	21.93	21.25	81.16	52.75		21.59
2019-08-29 05:00:00	21.66	77.84	1152.25	22.04	21.38	78.44	1216.25	21.98	21.5	80.4	362.0	21.83	21.44	78.89	404.0	21.75	21.69	79.87	446.0	21.94	21.27	81.18	74.0		21.59
2019-08-29 05:10:00	21.69	77.91	1174.75	22.04	21.4	78.47	1243.0	22.0	21.5	80.41	379.67	21.83	21.44	78.94	419.0	21.76	21.69	79.9	467.5	21.95	21.31	81.18	97.0		21.6
2019-08-29 05:20:00	21.71	77.89	1190.0	22.06	21.44	78.47	1272.0	22.03	21.58	80.4	395.25	21.89	21.48	78.99	435.67	21.78	21.75	79.88	491.33	21.98	21.36	81.22	122.75		21.63
2019-08-29 05:30:00	21.76	77.98	1211.5	22.1	21.52	78.45	1292.25	22.08	21.63	80.41	413.0	21.93	21.56	78.98	445.0	21.83	21.81	79.83	511.75	22.05	21.44	81.22	144.67		21.67
2019-08-29 05:40:00	21.86	78.03	1232.67	22.16	21.58	78.48	1323.33	22.15	21.71	80.34	430.0	22.0	21.66	78.98	460.75	21.9	21.9	79.81	540.0	22.12	21.54	81.2	169.75		21.75
2019-08-29 05:50:00	21.97	78.05	1250.75	22.23	21.69	78.41	1341.5	22.24	21.81	80.24	449.33	22.09	21.77	79.0	482.67	22.01	21.98	79.68	561.33	22.23	21.67	81.1	199.67		21.84
2019-08-29 06:00:00	22.08	78.01	1275.0	22.32	21.81	78.35	1389.0	22.34	21.92	80.06	480.67	22.21	21.94	78.96	507.0	22.12	22.16	79.46	597.5	22.35	21.83	80.94	234.75		21.96
2019-08-29 06:10:00	22.28	77.98	1312.75	22.45	22.06	78.1	1442.25	22.5	22.15	79.68	515.67	22.39	22.15	78.84	538.33	22.29	22.38	79.05	642.33	22.54	22.02	80.71	269.67		22.12
2019-08-29 06:20:00	22.5	77.8	1345.0	22.61	22.31	77.52	1504.5	22.74	22.42	79.0	553.67	22.62	22.34	78.69	571.5	22.46	22.61	78.34	691.0	22.75	22.25	79.61	313.5		22.31
2019-08-29 06:30:00	22.14	75.26	1366.75	22.65	21.42	72.49	1553.0	22.72	22.15	74.39	601.33	22.42	21.48	77.19	607.0	22.52	21.85	72.6	735.67	22.73	21.0	74.43	354.5		22.12
2019-08-29 06:40:00	21.61	72.23	1400.25	22.46	21.42	69.87	1616.25	22.33	21.4	70.44	652.0	22.05	20.73	74.54	661.33	22.24	21.16	70.63	794.25	22.25	20.21	74.34	414.67		21.37
2019-08-29 06:50:00	22.4	74.39	1455.0	22.61	22.33	73.94	1669.67	22.57	22.31	75.42	696.0	22.52	21.88	75.52	680.0	22.35	22.44	75.51	838.0	22.62	21.6	79.3	457.0		21.56
2019-08-29 07:00:00	22.73	74.02	1500.5	22.88	22.55	73.32	1724.25	23.01	22.79	74.36	732.67	22.94	22.35	75.69	697.33	22.71	22.79	74.46	878.0	23.05	22.05	76.08	519.75		22.01
2019-08-29 07:10:00	22.19	69.02	1531.0	22.91	21.75	66.03	1800.5	22.95	22.04	67.09	775.33	22.69	21.15	72.69	722.33	22.73	21.72	66.74	925.5	22.98	20.45	68.59	599.75		21.68
2019-08-29 07:20:00	22.14	66.81	1576.75	22.9	21.98	63.5	1960.67	22.87	22.15	64.08	819.67	22.66	21.13	70.39	750.33	22.63	21.81	63.62	980.33	22.96	20.65	67.08	660.67		21.52
2019-08-29 07:30:00	22.42	65.87	1620.0	23.01	22.38	62.9	1918.0	23.06	22.5	63.36	871.67	22.89	21.56	69.23	772.67	22.71	22.24	63.03	1043.25	23.2	21.06	67.1	718.0		21.64
2019-08-29 07:40:00	22.83	65.13	1668.75	23.24	22.77	62.59	1985.0	23.35	22.94	63.07	921.0	23.21	21.96	68.48	794.33	22.94	22.58	62.56	1103.67	23.5	21.5	66.87	770.5		21.92
2019-08-29 07:50:00	23.2	64.1	1715.0	23.55	23.05	61.77	2090.0	23.66	23.27	62.15	977.33	23.54	22.33	67.76	817.0	23.25	22.9	61.8	1162.0	23.76	21.81	66.16	815.0		22.2
2019-08-29 08:00:00	23.46	62.82	1756.33	23.81	23.23	60.23	2344.33	23.97	23.56	60.39	1115.67	23.82	22.61	66.64	834.0	23.53	23.2	60.23	1231.5	24.11	21.91	63.99	879.25		22.4
2019-08-29 08:10:00	23.66	61.21	1797.25	24.04	23.27	58.27	2532.67	24.17	23.63	58.46	1139.0	24.0	22.6	65.31	849.0	23.73	23.25	57.91	1315.0	24.4	21.86	61.99	920.33		22.52
2019-08-29 08:20:00	23.75	59.46	1844.33	24.25	23.46	55.94	2819.25	24.48	23.81	56.2	1294.0	24.24	22.73	63.57	887.33	23.98	23.46	55.85	1384.67	24.65	21.92	60.15	1001.25		22.63
2019-08-29 08:30:00	23.88	57.79	1892.25	24.45	23.61	54.42	3081.0	24.7	24.0	54.71	1329.67	24.46	22.83	62.09	940.33	24.19	23.63	54.3	1505.5	24.93	21.94	59.66	1043.0		22.68
2019-08-29 08:40:00	23.88	55.78	1945.33	24.6	23.53	52.07	2992.0	24.82	23.94	52.17	1437.33	24.52	22.71	60.07	1144.67	24.38	23.56	51.45	1615.67	25.09	21.44	54.88	1150.0		22.65
2019-08-29 08:50:00	23.63	53.25	1988.5	24.73	23.5	49.59	2815.33	24.88	23.86	49.7	1746.0	24.51	22.65	57.79	1039.0	24.51	23.38	49.4	2126.33	25.06	21.34	53.76	1174.0		22.61
2019-08-29 09:00:00	23.73	51.41	2033.67	24.85	23.58	47.81	3466.25	24.98	23.9	48.11	1717.0	24.55	22.69	55.97	1225.67	24.64	23.4	46.89	2284.5	25.12	21.25	52.44	1240.5		22.53
2019-08-29 09:10:00	23.84	50.13	2090.75	24.96	23.73	46.58	3423.67	25.11	23.98	47.2	1718.67	24.71	22.73	54.54	1121.0	24.74	23.52	46.03	1906.67	25.15	21.25	51.46	1394.5		22.52
2019-08-29 09:20:00	23.97	49.0	2166.25	25.12	23.92	45.68	3218.5	25.28	24.15	46.07	1747.0	24.9	22.97	53.22	1527.5	24.89	23.58	45.14	2396.0	25.21	21.44	50.87	1424.0		22.6
2019-08-29 09:30:00	24.35	48.24	2249.33	25.31	24.22	45.0	3622.0	25.43	24.46	45.65	2111.33	25.05	23.15	52.4	1213.33	25.1	23.98	44.58	2455.5	25.48	21.69	50.02	1540.0		22.76
2019-08-29 09:40:00	24.66	47.69	2339.75	25.57	24.5	44.58	3594.67	25.7	24.75	45.06	2410.0	25.38	23.52	51.61	1333.0	25.36	24.32	44.2	2484.67	25.9	22.19	49.74	1941.0		23.06
2019-08-29 09:50:00	24.83	46.63	2597.0	25.9	24.8	43.49	3547.75	25.98	24.92	44.11	2196.0	25.56	23.86	50.38	1346.33	25.77	24.52	42.78	2786.33	26.16	22.32	48.59	2165.0		23.34
2019-08-29 10:00:00	25.11	45.52	2729.25	26.23	25.13	42.72	4174.0	26.24	25.25	43.42	1900.0	25.82	24.13	49.33	1426.0	26.13	24.74	42.03	2561.75	26.46	22.58	47.75	2888.67		23.61
2019-08-29 10:10:00	24.94	44.11	3505.5	26.48	22.53	42.52	4212.5	25.82	23.56	45.22	2784.67	24.64	23.69	47.95	1539.67	26.32	23.56	42.05	3349.0	26.07	22.82	46.06	3172.5		23.85
2019-08-29 10:20:00	24.58	44.23	3891.25	26.59	24.16	43.03	4139.0	25.74	24.92	44.59	2813.33	25.3	23.98	47.73	1683.0	26.37	24.69	41.54	3515.67	26.49	22.64	46.87	3168.75		23.84
2019-08-29 10:30:00	24.13	43.52	3373.5	26.74	23.06	43.84	3579.0	25.5	23.4	45.96	2346.67	24.43	23.64	46.98	1831.33	26.55	24.03	41.46	3862.0	26.47	22.62	46.11	3404.0		23.92
2019-08-29 10:40:00	24.08	43.01	2987.67	26.87	22.61	42.94	4547.5	25.71	23.79	46.79	2367.67	24.48	24.13	46.39	2251.67	26.79	23.96	40.83	3796.67	26.62	22.98	45.94	3211.75		24.11
2019-08-29 10:50:00	24.76	42.69	2791.75	26.9	24.11	43.35	3501.0	25.68	24.75	44.72	1835.33	25.17	24.06	45.82	2962.0	26.98	24.83	40.52	4102.67	26.93	22.9	46.2	2720.0		24.12
2019-08-29 11:00:00	23.78	42.34	2995.5	26.98	23.77	43.32	5883.33	25.69	23.77	46.2	1918.33	24.59	24.12	45.0	2708.0	27.29	24.44	40.51	3391.0	26.94	23.14	45.5	2851.0		24.26
2019-08-29 11:10:00	24.56	41.78	3239.0	27.2	23.13	42.06	4443.25	26.05	24.17	45.02	1996.33	24.88	24.4	44.04	4092.33	27.78	24.46	39.97	2682.67	26.94	23.36	44.92	2268.75		24.4
2019-08-29 11:20:00	25.0	41.52	2893.0	27.27	23.58	42.21	4551.67	26.17	24.12	44.71	1882.33	25.16	24.58	43.4	6837.0	28.05	25.04	39.77	3394.0	27.18	23.65	45.03	2697.0		24.47
2019-08-29 11:30:00	24.78	41.34	3604.5	27.32	24.0	42.15	4556.25	26.01	24.06	44.69	2061.67	25.18	24.44	42.91	2394.67	27.96	24.82	39.78	3886.5	27.15	23.46	44.57	4458.75		24.58
2019-08-29 11:40:00	24.19	40.85	4181.67	27.47	22.86	42.2	3341.0	25.84	23.71	45.97	1974.0	24.46	24.4	42.49	3008.33	28.02	24.5	39.77	3778.33	27.09	23.54	44.08	4906.33		24.71
2019-08-29 11:50:00	25.05	40.69	3892.25	27.64	23.92	42.09	3257.75	26.02	24.47	45.0	1846.5	24.98	24.71	42.03	7040.0	28.49	25.06	39.26	3917.67	27.4	23.72	43.88	5069.5		24.88
2019-08-29 12:00:00	25.02	40.36	4091.0	27.74	24.13	42.14	4034.75	25.97	25.47	43.89	2155.0	25.48	24.71	41.4	5275.0	28.81	25.05	38.96	3899.75	27.56	23.54	44.26	2727.67		24.76
2019-08-29 12:10:00	24.67	40.1	3577.0	27.75	23.98	42.25	3426.33	25.82	24.83	44.8	2538.33	24.94	24.35	41.03	1723.33	28.42	24.88	38.61	6143.0	27.77	23.64	43.72	4301.25		24.8
2019-08-29 12:20:00	24.64	39.62	2993.75	27.76	22.94	41.73	3022.25	25.96	24.08	44.53	2548.0	24.95	24.27	41.25	1507.67	27.86	24.63	37.91	4147.33	27.93	23.38	43.73	2391.75		24.69
2019-08-29 12:30:00	25.13	39.97	1730.67	27.5	25.38	41.68	1936.67	26.02	25.25	42.72	1127.67	25.7	24.13	41.57	911.0	27.38	25.03	38.19	1980.75	27.7	22.77	44.29	844.0		24.41
2019-08-29 12:40:00	24.26	39.84	1584.5	27.09	22.97	41.1	1800.0	25.77	23.73	43.64	863.0	24.86	23.4	41.55	825.33	26.9	23.88	38.66	1185.67	26.89	22.2	44.11	779.25		24.08
2019-08-29 12:50:00	24.11	40.22	1574.33	26.51	24.3	41.84	1807.0	25.28	24.27	43.26	816.67	24.92	22.92	41.99	816.0	26.21	23.77	39.36	1142.67	26.32	21.61	45.06	741.0		23.49
2019-08-29 13:00:00	24.25	40.29	1661.0	26.16	24.19	41.26	1930.67	25.39	24.38	42.45	907.33	25.05	22.92	42.19	853.33	25.8	23.73	39.56	1220.33	25.82	21.48	45.2	816.33		23.2
2019-08-29 13:10:00	24.1	40.34	2077.75	25.88	24.06	40.78	2258.75	25.37	24.23	42.05	1280.33	24.97	22.77	42.29	985.67	25.52	23.69	39.63	1480.67	25.56	21.4	45.15	1085.5		22.99
2019-08-29 13:20:00	24.21	40.33	2673.0	25.83	24.13	40.61	2237.33	25.38	24.29	41.68	1469.0	24.98	22.86	42.34	1053.33	25.4	23.69	39.77	1577.33	25.46	21.42	45.11	1197.0		22.93
2019-08-29 13:30:00	24.32	40.12	2481.0	25.84	24.18	40.32	2276.0	25.45	24.42	41.29	1566.33	25.07	22.96	42.3	1071.67	25.37	23.75	39.59	1646.25	25.44	21.48	44.94	1264.33		22.93
2019-08-29 13:40:00	24.4	39.89	2940.0	25.98	24.23	39.94	2250.33	25.54	24.48	40.95	1319.33	25.11	23.02	42.19	1021.67	25.43	23.86	39.37	1653.33	25.5	21.58	44.7	1174.33		22.95
2019-08-29 13:50:00	24.39	39.79	2714.75	26.06	24.3	39.8	2136.0	25.58	24.5	41.03	1156.0	25.19	23.13	42.12	1774.67	25.49	23.97	39.35	1880.5	25.58	21.69	44.81	1075.0		22.97
2019-08-29 14:00:00	24.63	39.65	2548.0	26.13	24.42	39.71	2089.67	25.64	24.63	40.85	1123.33	25.33	23.54	41.86	1769.33	25.75	24.08	39.27	1511.0	25.64	21.73	44.81	974.33		23.03
2019-08-29 14:10:00	24.61	39.71	2104.75	26.1	24.42	39.69	1932.5	25.69	24.65	40.89	1019.67	25.35	23.38	41.67	1346.0	25.85	23.94	39.36	1293.0	25.64	21.75	44.78	879.67		23.06
2019-08-29 14:20:00	24.29	39.76	1599.33	25.93	24.21	39.7	1677.33	25.63	24.41	41.13	750.0	25.13	23.04	41.69	787.0	25.7	23.67	39.56	1016.0	25.46	21.53	44.76	1099.0		23.02
2019-08-29 14:30:00	23.97	39.95	1492.0	25.62	23.86	39.83	1613.5	25.45	23.94	41.5	755.5	24.82	22.56	41.9	688.67	25.3	23.31	39.86	913.33	25.16	21.2	44.96	699.75		22.84
2019-08-29 14:40:00	23.74	40.29	1532.25	25.33	23.63	40.2	1675.0	25.18	23.77	41.87	746.33	24.66	22.38	42.19	712.0	25.04	23.22	40.12	952.0	25.0	21.06	45.35	684.5		22.62
2019-08-29 14:50:00	23.33	40.45	1397.33	25.07	23.38	40.41	1606.75	24.94	23.57	42.1	676.67	24.44	22.13	42.39	745.0	24.74	22.96	40.28	872.0	24.82	20.8	45.67	520.75		22.38
2019-08-29 15:00:00	23.05	40.71	1336.25	24.78	23.13	40.68	1569.33	24.69	23.25	42.36	660.67	24.19	21.79	42.6	610.0	24.46	22.67	40.65	823.5	24.5	20.5	46.03	442.0		22.1
2019-08-29 15:10:00	22.92	41.02	1427.67	24.51	22.94	40.93	1738.5	24.47	23.11	42.63	839.67	24.01	21.54	42.85	697.33	24.18	22.52	40.99	927.33	24.22	20.36	46.46	477.0		21.86
2019-08-29 15:20:00	22.84	41.26	1374.0	24.36	22.86	41.18	1655.25	24.32	23.02	42.71	771.0	23.89	21.48	43.07	681.67	23.99	22.42	41.14	861.0	24.08	20.25	46.72	466.0		21.69
2019-08-29 15:30:00	22.75	41.49	1271.33	24.18	22.71	41.42	1520.67	24.16	22.91	42.94	601.0	23.78	21.34	43.24	650.67	23.81	22.26	41.49	742.25	23.88	20.12	47.05	343.75		21.54
2019-08-29 15:40:00	22.58	41.83	1209.0	23.99	22.53	41.88	1432.75	23.96	22.74	43.5	520.25	23.62	21.15	43.58	617.67	23.62	22.15	41.93	681.67	23.73	20.04	47.67	284.33		21.4
2019-08-29 15:50:00	22.36	42.77	1164.75	23.76	22.44	42.9	1368.33	23.75	22.61	45.01	475.33	23.47	21.08	44.26	507.0	23.44	22.06	42.94	635.75	23.68	20.06	48.81	244.0		21.3
2019-08-29 16:00:00	22.52	44.48	1168.0	23.62	22.55	44.91	1374.0	23.61	22.69	47.33	479.33	23.47	21.23	45.51	509.0	23.31	22.17	44.87	630.67	23.74	20.5	51.55	255.0		21.31
2019-08-29 16:10:00	22.72	46.69	1186.75	23.57	22.79	47.64	1393.67	23.64	22.94	50.04	493.33	23.53	21.59	47.42	521.67	23.31	22.4	47.32	643.0	23.8	20.96	53.99	264.67		21.48
2019-08-29 16:20:00	22.77	48.11	1201.67	23.57	22.74	48.9	1415.5	23.7	22.9	51.0	502.33	23.53	21.69	48.67	533.67	23.37	22.44	48.58	661.75	23.82	21.06	54.82	288.75		21.74
2019-08-29 16:30:00	22.68	48.72	1199.25	23.54	22.67	49.49	1403.33	23.68	22.81	51.39	496.67	23.51	21.65	49.4	525.0	23.38	22.4	49.11	655.67	23.81	21.0	54.97	283.0		21.81
2019-08-29 16:40:00	22.63	49.27	1194.33	23.5	22.64	49.95	1394.25	23.65	22.75	51.9	493.5	23.44	21.58	50.0	521.33	23.37	22.36	49.46	651.67	23.79	21.0	55.34	277.25		21.83
2019-08-29 16:50:00	22.63	49.84	1173.5	23.45	22.56	50.48	1369.25	23.6	22.71	52.27	479.0	23.4	21.56	50.55	503.0	23.33	22.26	49.93	625.25	23.75	20.94	55.64	262.33		21.83
2019-08-29 17:00:00	22.54	50.34	1149.0	23.4	22.5	50.93	1328.0	23.56	22.67	52.68	449.0	23.34	21.5	50.99	471.0	23.28	22.27	50.46	589.67	23.67	20.92	55.98	216.75		21.81
2019-08-29 17:10:00	22.47	50.78	1107.75	23.34	22.41	51.28	1285.5	23.48	22.52	53.06	412.33	23.25	21.35	51.41	433.67	23.19	22.11	50.84	540.5	23.6	20.79	56.3	160.67		21.75
2019-08-29 17:20:00	22.3	51.36	1067.0	23.22	22.27	51.83	1245.67	23.36	22.4	53.87	383.33	23.12	21.28	51.81	405.5	23.08	22.0	51.58	493.67	23.46	20.74	57.03	112.75		21.66
2019-08-29 17:30:00	22.21	52.55	1040.0	23.14	22.25	53.3	1214.25	23.27	22.38	55.48	359.33	23.03	21.28	52.73	382.25	22.96	22.0	52.84	461.0	23.37	20.78	58.34	70.5		21.63
2019-08-29 17:40:00	21.99	52.64	1019.0	23.01	21.88	53.34	1187.0	23.11	22.04	55.45	337.33	22.82	20.88	53.17	360.67	22.76	21.66	52.6	439.5	23.17	20.29	58.15	43.33		21.46
2019-08-29 17:50:00	21.88	53.74	1009.0	22.87	21.86	54.82	1168.25	22.91	21.98	57.24	329.67	22.69	20.92	54.23	356.33	22.58	21.58	54.45	419.0	22.92	20.44	60.01	27.33		21.35
2019-08-29 18:00:00	21.83	54.63	1003.5	22.75	21.75	56.14	1164.67	22.81	21.88	58.53	322.67	22.56	20.88	55.13	357.33	22.45	21.46	55.8	410.0	22.74	20.36	61.07	18.33		21.26
2019-08-29 18:10:00	21.73	55.24	1002.67	22.62	21.6	56.83	1163.25	22.64	21.69	59.1	320.33	22.39	20.77	55.78	357.33	22.3	21.38	56.33	408.0	22.61	20.19	61.67	15.5		21.14
2019-08-29 18:20:00	21.74	57.48	1008.0	22.53	21.73	59.03	1157.33	22.51	21.83	62.35	320.0	22.41	21.21	57.54	363.0	22.22	21.62	59.53	408.0	22.51	20.75	67.05	15.0		21.14
2019-08-29 18:30:00	22.34	60.72	1031.25	22.64	22.46	63.34	1164.75	22.71	22.54	66.15	321.0	22.78	22.15	59.99	363.33	22.39	22.48	65.61	408.0	22.72	21.79	69.78	15.0		21.54
2019-08-29 18:40:00	22.54	61.6	1032.0	22.81	22.33	63.55	1167.25	23.01	22.57	65.94	318.33	22.9	21.96	60.84	360.67	22.59	22.38	64.3	408.0	22.95	21.66	67.92	15.0		21.9
2019-08-29 18:50:00	21.91	60.45	1019.5	22.67	21.5	61.88	1157.33	22.78	21.69	64.4	319.0	22.42	20.96	60.34	363.67	22.44	21.46	61.6	409.0	22.72	20.25	65.74	15.0		21.54
2019-08-29 19:00:00	21.56	60.92	1017.0	22.46	21.42	62.53	1167.25	22.44	21.46	65.06	320.67	22.2	20.88	60.92	367.0	22.19	21.29	62.2	409.33	22.41	20.29	68.83	15.0		21.19
2019-08-29 19:10:00	21.94	63.71	1034.25	22.46	21.98	66.73	1165.33	22.45	22.0	69.41	318.67	22.4	21.63	63.16	368.0	22.21	22.02	68.92	409.5	22.44	21.32	73.02	15.0		21.36
2019-08-29 19:20:00	22.36	64.92	1041.0	22.59	22.38	67.75	1166.75	22.68	22.42	69.96	315.67	22.69	22.17	64.48	368.33	22.39	22.5	69.67	410.0	22.69	22.0	72.91	15.0		21.79
2019-08-29 19:30:00	22.52	65.57	1053.5	22.72	22.48	67.82	1162.0	22.91	22.56	69.83	320.33	22.84	22.13	65.02	369.33	22.55	22.57	69.18	410.0	22.87	21.99	71.28	15.0		22.08
2019-08-29 19:40:00	21.67	62.77	1028.25	22.58	21.2	63.65	1161.25	22.69	21.5	65.18	319.33	22.26	20.5	63.21	369.0	22.31	21.18	63.33	409.75	22.48	20.11	65.54	15.0		21.63
2019-08-29 19:50:00	21.38	64.38	1031.67	22.31	21.38	65.7	1163.25	22.23	21.36	68.08	321.67	22.06	20.83	64.14	372.33	22.0	21.31	67.71	410.0	22.04	20.22	71.7	15.0		21.09
2019-08-29 20:00:00	21.82	66.76	1044.75	22.32	21.88	69.71	1167.67	22.31	21.92	72.18	318.67	22.28	21.5	66.23	373.0	22.04	21.88	72.23	410.67	22.19	21.25	75.41	15.0		21.3
2019-08-29 20:10:00	22.21	67.58	1064.67	22.43	22.22	70.32	1169.25	22.54	22.29	72.36	318.33	22.54	21.98	67.37	372.67	22.22	22.33	72.36	410.0	22.48	21.81	75.23	15.0		21.69
2019-08-29 20:20:00	22.41	68.54	1065.25	22.58	22.38	70.5	1166.33	22.75	22.5	72.61	315.0	22.71	22.21	68.12	372.0	22.41	22.54	72.51	410.33	22.7	22.08	75.07	15.0		22.01
2019-08-29 20:30:00	22.54	68.88	1073.0	22.71	22.48	70.68	1169.0	22.91	22.56	72.86	316.67	22.84	22.36	68.62	372.0	22.55	22.65	72.67	410.67	22.84	22.19	74.5	15.0		22.25
2019-08-29 20:40:00	22.06	67.37	1048.0	22.68	21.61	68.28	1163.33	22.86	21.9	69.79	320.33	22.49	21.04	67.35	369.33	22.46	21.13	66.39	410.33	22.59	20.42	68.79	15.0		21.9
2019-08-29 20:50:00	21.33	65.74	1035.67	22.37	21.1	66.03	1169.5	22.29	21.15	68.4	324.0	22.01	20.59	66.55	371.67	22.05	21.02	68.19	410.0	22.04	20.05	72.37	15.0		21.19
2019-08-29 21:00:00	21.62	68.46	1053.75	22.28	21.69	71.24	1161.25	22.24	21.73	73.57	319.67	22.15	21.31	68.44	371.0	21.99	21.65	73.68	410.0	22.08	20.96	77.14	15.0		21.22
2019-08-29 21:10:00	22.03	69.99	1057.5	22.35	22.04	72.3	1167.33	22.41	22.07	74.49	312.0	22.39	21.81	69.78	372.0	22.12	22.11	74.55	411.0	22.32	21.6	77.4	15.0		21.53
2019-08-29 21:20:00	22.25	70.6	1068.33	22.46	22.18	72.43	1168.5	22.6	22.29	74.46	309.0	22.56	22.06	70.31	370.0	22.27	22.36	74.37	410.33	22.53	21.89	76.95	15.0		21.87
2019-08-29 21:30:00	22.38	70.86	1078.0	22.58	22.27	72.53	1166.0	22.74	22.4	74.58	314.67	22.66	22.17	70.78	369.33	22.41	22.46	74.43	410.5	22.67	22.04	76.69	15.0		22.09
2019-08-29 21:40:00	22.44	71.35	1083.33	22.66	22.34	72.65	1168.5	22.85	22.46	74.68	317.0	22.75	22.25	71.11	369.5	22.51	22.52	74.47	410.67	22.78	22.13	76.52	15.0		22.22
2019-08-29 21:50:00	22.52	71.59	1078.5	22.74	22.44	72.72	1167.5	22.94	22.54	74.73	320.0	22.82	22.33	71.36	370.33	22.59	22.61	74.46	410.33	22.85	22.19	76.38	15.0		22.35
2019-08-29 22:00:00	22.27	70.69	1065.33	22.76	21.88	70.68	1160.5	22.91	21.94	71.54	321.0	22.52	21.33	70.43	369.0	22.55	21.8	70.95	410.5	22.78	21.29	72.41	15.0		22.22
2019-08-29 22:10:00	21.46	67.68	1048.75	22.46	21.08	67.17	1163.75	22.38	21.06	68.7	322.33	22.05	20.54	68.72	365.33	22.14	20.94	68.51	410.0	22.12	19.94	71.42	15.0		21.38
2019-08-29 22:20:00	21.69	70.17	1061.5	22.33	21.61	71.65	1180.33	22.25	21.69	74.1	323.67	22.17	21.22	70.03	371.5	22.04	21.69	74.64	412.0	22.13	20.97	77.75	15.0		21.29
2019-08-29 22:30:00	22.06	71.53	1078.33	22.39	22.05	73.49	1163.0	22.42	22.15	75.57	316.67	22.41	21.69	71.2	374.0	22.12	22.13	75.69	411.33	22.34	21.67	78.51	15.0		21.59
2019-08-29 22:40:00	22.34	71.96	1076.25	22.52	22.33	73.42	1170.5	22.66	22.44	75.19	318.33	22.63	22.14	71.99	372.5	22.33	22.46	75.18	409.25	22.6	22.03	77.75	15.0		21.94
2019-08-29 22:50:00	22.54	72.36	1089.67	22.66	22.48	73.33	1162.0	22.85	22.56	75.07	322.67	22.81	22.29	72.24	375.67	22.52	22.65	74.91	411.67	22.8	22.23	77.22	15.0		22.2
2019-08-29 23:00:00	22.06	70.28	1061.75	22.64	21.63	70.12	1163.0	22.79	21.88	71.23	324.0	22.45	20.94	70.56	374.33	22.41	21.67	70.63	411.33	22.72	20.96	72.5	15.0		22.0
2019-08-29 23:10:00	21.42	68.62	1051.33	22.35	21.22	68.18	1167.25	22.28	21.27	69.97	324.0	22.04	20.77	69.77	370.67	22.06	21.06	69.19	410.5	22.13	20.19	73.9	15.0		21.2
2019-08-29 23:20:00	21.77	70.88	1067.0	22.32	21.81	72.22	1174.67	22.31	21.88	74.63	324.0	22.23	21.48	71.22	378.67	22.06	21.81	74.91	410.67	22.19	21.1	78.03	15.0		21.31
2019-08-29 23:30:00	22.13	71.99	1078.0	22.39	22.14	73.43	1172.0	22.5	22.23	75.4	320.33	22.47	21.9	72.13	377.0	22.18	22.23	75.41	412.0	22.41	21.71	78.33	15.0		21.64
2019-08-29 23:40:00	22.34	72.55	1084.5	22.52	22.33	73.49	1168.33	22.7	22.42	75.32	318.0	22.65	22.15	72.52	378.33	22.34	22.48	75.24	411.25	22.62	22.06	77.87	15.0		21.96
2019-08-29 23:50:00	22.5	72.74	1084.75	22.66	22.41	73.55	1166.75	22.84	22.52	75.37	321.33	22.77	22.31	72.87	379.0	22.51	22.58	75.21	411.33	22.78	22.19	77.52	15.0		22.2
2019-08-30 00:00:00	22.38	72.34	1078.67	22.73	22.25	72.96	1165.33	22.94	22.38	74.25	318.67	22.73	21.71	72.35	378.67	22.54	22.24	73.18	410.0	22.83	21.58	74.65	15.0		22.2
2019-08-30 00:10:00	21.56	68.91	1052.25	22.47	20.92	67.14	1164.67	22.42	21.21	69.02	324.0	22.03	20.38	70.24	375.0	22.22	20.67	67.58	410.33	22.22	19.71	70.73	15.0		21.4
2019-08-30 00:20:00	21.52	70.52	1060.67	22.27	21.54	71.78	1173.0	22.18	21.54	73.43	324.33	22.06	20.88	70.72	377.0	21.98	21.44	73.48	410.67	22.01	20.67	77.05	15.0		21.16
2019-08-30 00:30:00	21.84	72.13	1077.75	22.28	21.88	73.76	1172.33	22.3	21.94	75.94	322.33	22.26	21.5	72.25	379.0	22.01	21.96	76.06	413.0	22.21	21.36	79.07	15.0		21.42
2019-08-30 00:40:00	22.12	72.72	1077.5	22.36	22.14	74.06	1171.5	22.49	22.25	75.9	315.33	22.47	21.92	73.06	375.67	22.16	22.29	75.93	412.0	22.45	21.81	78.64	15.0		21.75
2019-08-30 00:50:00	22.31	73.18	1083.25	22.49	22.25	74.06	1171.25	22.68	22.36	75.86	316.67	22.61	22.11	73.42	377.67	22.3	22.42	75.77	412.67	22.6	21.98	78.21	15.0		22.0
2019-08-30 01:00:00	22.44	73.4	1095.25	22.62	22.33	74.06	1167.33	22.81	22.44	75.86	317.67	22.69	22.21	73.72	375.67	22.43	22.48	75.7	412.0	22.7	22.11	77.88	15.0		22.18
2019-08-30 01:10:00	22.5	73.6	1089.33	22.7	22.4	74.03	1171.25	22.88	22.5	75.87	318.67	22.78	22.27	73.88	377.0	22.51	22.56	75.67	412.5	22.81	22.19	77.69	15.0		22.3
2019-08-30 01:20:00	22.52	73.64	1087.0	22.78	22.42	73.95	1167.0	22.96	22.56	75.8	318.0	22.83	22.33	73.96	376.33	22.59	22.61	75.33	411.33	22.89	22.21	76.97	15.0		22.4
2019-08-30 01:30:00	21.79	70.82	1061.67	22.65	21.28	69.48	1162.75	22.72	21.38	69.78	325.5	22.14	21.08	72.56	374.33	22.46	21.33	70.67	411.33	22.68	20.33	70.86	15.0		21.83
2019-08-30 01:40:00	21.3	69.87	1055.25	22.33	21.19	69.16	1175.0	22.17	21.25	71.16	327.67	21.97	20.5	71.05	372.33	22.02	21.02	70.98	412.25	22.0	20.27	75.4	15.0		21.16
2019-08-30 01:50:00	21.61	71.89	1075.0	22.25	21.62	73.04	1174.5	22.18	21.69	75.41	325.33	22.11	21.21	72.45	374.0	21.93	21.65	75.85	414.0	22.04	21.0	78.97	15.0		21.24
2019-08-30 02:00:00	21.95	72.91	1081.5	22.3	21.94	74.18	1173.67	22.34	22.04	75.94	323.33	22.31	21.69	73.49	373.0	22.02	22.04	76.05	413.0	22.26	21.58	78.84	15.0		21.54
2019-08-30 02:10:00	22.17	73.35	1087.0	22.4	22.11	74.1	1165.0	22.52	22.23	75.8	314.33	22.46	21.94	73.88	372.67	22.17	22.26	75.74	412.25	22.46	21.86	78.32	15.0		21.83
2019-08-30 02:20:00	22.3	73.56	1082.5	22.5	22.2	74.04	1170.25	22.66	22.31	75.76	321.67	22.59	22.08	74.07	372.67	22.29	22.38	75.58	412.33	22.59	21.96	77.91	15.0		22.02
2019-08-30 02:30:00	22.38	73.72	1087.5	22.6	22.25	73.96	1170.67	22.77	22.38	75.74	318.67	22.63	22.13	74.17	372.67	22.4	22.44	75.55	412.33	22.67	22.06	77.62	15.0		22.17
2019-08-30 02:40:00	22.38	73.76	1087.33	22.66	22.27	73.9	1162.67	22.85	22.38	75.69	308.67	22.68	22.19	74.34	373.67	22.47	22.46	75.4	412.25	22.74	22.08	77.39	15.0		22.26
2019-08-30 02:50:00	22.42	73.77	1082.33	22.7	22.31	73.88	1171.33	22.85	22.42	75.69	318.67	22.71	22.19	74.35	374.0	22.49	22.48	75.42	412.67	22.78	22.11	77.23	15.0		22.33
2019-08-30 03:00:00	22.44	73.78	1088.0	22.73	22.31	73.85	1164.0	22.88	22.44	75.7	316.33	22.73	22.21	74.36	374.0	22.53	22.5	75.4	412.0	22.8	22.13	77.1	15.0		22.37
2019-08-30 03:10:00	22.46	73.86	1086.0	22.78	22.31	73.81	1169.33	22.91	22.44	75.68	315.33	22.75	22.25	74.39	373.67	22.57	22.5	75.37	412.0	22.83	22.17	76.96	15.0		22.41
2019-08-30 03:20:00	22.44	73.81	1090.0	22.8	22.36	73.74	1163.75	22.94	22.44	75.62	319.0	22.77	22.27	74.41	374.33	22.6	22.56	75.23	412.33	22.86	22.19	76.85	15.0		22.44
2019-08-30 03:30:00	22.5	73.8	1094.0	22.82	22.36	73.68	1169.0	22.95	22.44	75.58	321.0	22.78	22.25	74.42	375.33	22.62	22.56	75.18	414.0	22.86	22.19	76.74	15.0		22.47
2019-08-30 03:40:00	22.5	73.79	1082.5	22.84	22.38	73.64	1167.67	22.96	22.44	75.51	315.0	22.79	22.3	74.46	375.75	22.63	22.56	75.13	412.5	22.87	22.19	76.63	15.0		22.48
2019-08-30 03:50:00	22.5	73.76	1090.67	22.86	22.38	73.6	1169.33	22.96	22.46	75.5	316.33	22.79	22.31	74.47	375.33	22.64	22.56	75.06	413.67	22.88	22.19	76.55	15.0		22.49
2019-08-30 04:00:00	22.5	73.72	1085.0	22.86	22.34	73.55	1172.5	22.96	22.44	75.48	317.33	22.79	22.25	74.47	376.67	22.64	22.56	75.08	413.0	22.88	22.19	76.47	15.0		22.5
2019-08-30 04:10:00	22.5	73.69	1088.0	22.87	22.34	73.54	1168.0	22.96	22.44	75.47	311.67	22.78	22.31	74.47	377.33	22.64	22.56	75.03	413.75	22.88	22.19	76.43	15.33		22.5
2019-08-30 04:20:00	22.5	73.68	1090.5	22.87	22.33	73.51	1175.0	22.96	22.44	75.49	318.0	22.78	22.25	74.49	379.33	22.64	22.56	75.0	415.33	22.87	22.19	76.42	18.0		22.5
2019-08-30 04:30:00	22.5	73.65	1086.67	22.88	22.33	73.51	1174.0	22.96	22.44	75.46	325.0	22.78	22.28	74.5	384.0	22.64	22.56	74.97	421.67	22.88	22.19	76.37	25.0		22.5
2019-08-30 04:40:00	22.5	73.61	1104.25	22.88	22.38	73.48	1191.0	22.96	22.44	75.42	326.33	22.79	22.31	74.48	392.67	22.65	22.56	74.92	434.5	22.89	22.19	76.33	38.25		22.51
2019-08-30 04:50:00	22.52	73.57	1117.0	22.9	22.38	73.43	1207.0	22.97	22.48	75.31	342.0	22.8	22.31	74.48	404.0	22.66	22.58	74.84	452.33	22.91	22.23	76.26	55.67		22.53
2019-08-30 05:00:00	22.52	73.45	1126.75	22.92	22.3	73.06	1230.5	22.99	22.5	75.21	362.33	22.83	22.29	74.45	419.33	22.68	22.59	74.47	472.33	22.94	22.16	75.4	77.75		22.52
2019-08-30 05:10:00	21.66	69.68	1118.25	22.68	21.06	67.82	1257.33	22.62	21.56	70.34	392.67	22.26	20.75	72.44	434.0	22.46	20.97	68.38	497.5	22.52	19.91	69.74	105.25		21.72
2019-08-30 05:20:00	21.36	70.04	1138.33	22.36	21.25	69.36	1291.0	22.14	21.09	70.98	411.33	21.94	20.63	71.64	450.0	22.04	21.23	71.63	520.0	22.0	20.42	75.41	129.33		21.18
2019-08-30 05:30:00	21.7	71.96	1177.75	22.33	21.69	72.94	1313.0	22.21	21.75	74.89	422.0	22.13	21.31	73.01	469.33	22.01	21.73	75.16	545.33	22.12	21.19	78.16	156.0		21.34
2019-08-30 05:40:00	22.13	72.82	1197.67	22.41	22.12	73.54	1340.25	22.44	22.13	75.05	439.67	22.4	21.86	73.76	485.33	22.17	22.22	74.98	572.0	22.43	21.75	77.89	178.0		21.64
2019-08-30 05:50:00	22.45	73.14	1225.25	22.58	22.39	73.32	1359.25	22.74	22.48	74.7	463.67	22.66	22.23	73.99	503.33	22.4	22.61	74.52	596.67	22.72	22.19	77.15	208.25		22.06
2019-08-30 06:00:00	22.44	72.23	1234.0	22.74	22.0	71.23	1402.33	22.89	22.22	71.97	490.25	22.63	21.96	73.37	522.0	22.57	22.42	72.21	619.67	22.86	21.56	73.1	236.33		22.16
2019-08-30 06:10:00	21.61	68.47	1245.0	22.53	21.17	66.01	1447.75	22.47	21.4	67.99	543.5	22.12	20.54	70.54	547.33	22.33	20.96	66.44	661.5	22.35	19.95	69.74	271.0		21.43
2019-08-30 06:20:00	21.97	70.28	1294.5	22.51	22.0	69.85	1500.67	22.43	22.15	72.4	571.33	22.46	21.42	71.27	580.33	22.24	22.0	71.7	710.33	22.39	21.33	76.29	318.75		21.44
2019-08-30 06:30:00	22.65	71.54	1345.67	22.75	22.68	71.49	1555.0	22.85	22.81	72.5	615.67	22.92	22.31	72.38	616.33	22.53	22.75	72.92	756.67	22.82	22.23	75.78	371.67		21.95
2019-08-30 06:40:00	22.32	68.31	1367.0	22.86	21.85	66.84	1617.33	23.03	22.04	66.12	666.0	22.66	21.52	70.69	659.67	22.72	21.86	66.85	813.5	22.94	20.74	68.82	419.75		21.83
2019-08-30 06:50:00	21.86	65.39	1395.0	22.76	21.62	62.45	1669.5	22.75	21.86	62.95	710.0	22.5	20.83	67.86	678.33	22.57	21.52	62.65	862.0	22.75	20.25	66.19	465.67		21.44
2019-08-30 07:00:00	22.06	64.36	1435.0	22.78	21.98	61.86	1724.25	22.78	22.19	62.67	747.67	22.66	21.13	66.9	702.33	22.54	21.77	62.19	904.33	22.87	20.67	66.25	518.75		21.42
2019-08-30 07:10:00	22.33	63.64	1486.33	22.91	22.31	61.57	1790.0	22.95	22.47	62.29	780.0	22.85	21.44	66.33	731.0	22.68	22.1	61.75	955.5	23.08	21.02	66.07	608.25		21.6
2019-08-30 07:20:00	22.69	63.02	1533.5	23.11	22.55	60.8	1924.5	23.22	22.77	61.41	834.25	23.11	21.75	65.68	753.0	22.87	22.4	60.9	1005.33	23.35	21.31	65.27	649.0		21.8
2019-08-30 07:30:00	22.92	62.16	1587.67	23.35	22.92	59.68	1916.33	23.55	23.19	60.19	895.33	23.49	22.08	64.93	786.0	23.14	22.62	60.26	1051.0	23.55	21.61	64.47	835.33		22.04
2019-08-30 07:40:00	23.28	61.26	1632.75	23.62	23.23	58.67	1988.33	23.86	23.48	58.86	933.67	23.79	22.38	64.05	812.33	23.43	23.03	58.98	1122.0	23.95	21.81	63.04	767.25		22.3
2019-08-30 07:50:00	23.6	60.18	1672.0	23.95	23.55	57.29	2067.5	24.12	23.82	57.58	990.67	24.07	22.56	62.88	829.33	23.69	23.23	57.02	1178.33	24.28	21.94	62.38	806.0		22.47
2019-08-30 08:00:00	24.56	62.67	1724.67	24.37	25.17	60.3	2275.0	24.73	25.36	60.64	1078.67	25.06	23.92	63.91	837.0	24.11	24.84	60.49	1230.0	24.94	23.84	67.76	878.0		23.12
2019-08-30 08:10:00	24.25	60.8	1756.5	24.91	21.67	57.64	2430.25	23.88	23.42	59.49	1160.0	22.99	25.0	64.63	850.0	24.58	23.81	56.64	1307.33	24.69	24.84	64.7	904.0		24.11
2019-08-30 08:20:00	22.98	56.77	1797.0	24.95	20.44	56.78	2675.33	22.26	21.61	58.25	1681.0	22.23					22.46	54.31	1395.67	23.71	23.22	57.2	1012.0		24.35
2019-08-30 08:30:00	23.34	55.77	1852.5	25.06	21.03	57.71	2831.0	22.54	22.63	59.93	2245.0	22.29					23.19	55.01	1492.75	23.96	23.73	56.1	1063.67		24.54
2019-08-30 08:40:00	23.94	55.84	1912.0	25.3	21.84	59.1	2890.33	22.89	23.27	60.98	2726.67	22.83					23.83	55.6	1622.0	24.47	24.34	56.24	1136.25		24.86
2019-08-30 08:50:00	24.3	55.62	1962.75	25.58	21.88	58.91	2821.75	23.12	23.5	60.7	2349.0	22.89					23.88	55.58	1770.33	24.52	24.7	55.4	1198.5		25.29
2019-08-30 09:00:00	23.99	56.64	2147.25	25.76	22.64	62.48	3359.5	23.62	23.63	66.27	2704.0	23.64					23.83	61.19	2090.25	24.43	24.08	58.1	1285.0		24.99
2019-08-30 09:10:00	25.09	58.02	2331.0	26.09	22.19	61.04	3392.33	24.37	23.69	64.99	2995.0	23.56					24.25	60.47	2102.67	24.78	24.7	59.46	1415.0		25.11
2019-08-30 09:20:00	25.5	59.47	2500.75	26.37	23.69	62.74	3102.0	24.8	24.86	64.65	2240.67	24.45					25.25	63.29	2385.67	25.28	25.11	63.18	1759.33		25.17
2019-08-30 09:30:00	24.84	58.43	3457.67	26.67	23.31	61.61	3425.33	24.89	24.42	65.81	2570.0	24.47					24.7	61.71	2511.5	25.26	24.53	60.44	2374.0		25.36
2019-08-30 09:40:00	25.19	57.95	3182.5	26.9	22.74	60.61	3433.25	25.14	24.04	64.77	2701.33	23.93					24.5	60.04	2464.33	25.3	25.44	60.54	2204.0		25.69
2019-08-30 09:50:00	24.88	56.56	3514.67	26.91	21.94	59.84	3556.25	24.73	23.38	64.48	2278.33	23.49					24.13	59.17	3257.33	24.99	24.81	58.84	3000.25		25.69
2019-08-30 10:00:00	24.94	56.5	4010.25	27.12	22.63	62.69	3974.0	24.33	24.1	65.59	2977.0	23.78					24.25	61.41	3478.0	24.88	24.75	59.51	3046.0		25.86
2019-08-30 10:10:00	24.98	55.57	3660.33	27.37	21.91	59.74	3919.5	24.62	23.67	64.29	3309.0	23.39	24.5	57.0	2086.0	26.78	24.24	58.59	3367.0	25.28	24.67	57.77	3093.0		26.24
2019-08-30 10:20:00	25.03	55.66	3349.0	27.35	22.56	61.93	4060.33	24.31	24.0	65.28	2699.67	23.77	25.08	56.89	2169.0	27.13	24.77	60.05	3376.0	25.32	24.69	57.95	3160.5		26.35
2019-08-30 10:30:00	25.5	54.54	3263.0	27.63	22.24	59.3	3628.75	24.57	23.9	63.48	2407.33	23.56	25.12	55.92	2323.33	27.57	24.87	56.83	3714.0	25.73	24.17	56.66	2935.67		26.17
2019-08-30 10:40:00	25.44	53.31	3644.0	27.76	22.11	58.27	4334.33	24.53	23.73	62.88	2461.67	23.52	25.0	54.82	3352.67	27.83	24.63	55.56	4099.75	25.8	24.08	56.48	3345.75		25.89
2019-08-30 10:50:00	25.47	52.53	4755.5	27.95	22.16	58.02	3470.25	24.58	23.73	62.63	2327.0	23.51	25.08	54.02	2858.0	28.05	24.65	54.95	3920.67	25.94	24.13	56.36	3685.33		25.78
2019-08-30 11:00:00	25.56	51.99	3538.67	28.11	22.26	57.68	5373.25	24.74	23.81	62.5	2398.0	23.53	25.23	53.35	3666.67	28.4	24.7	54.67	3090.0	26.0	24.33	56.41	2531.75		25.77
2019-08-30 11:10:00	25.68	51.63	3641.75	28.16	22.36	57.11	4023.0	24.87	23.88	62.18	2398.33	23.6	25.25	52.55	6433.33	28.75	24.86	54.31	3130.0	26.1	24.33	56.23	2687.33		25.75
2019-08-30 11:20:00	25.69	51.13	3247.33	28.22	22.31	56.77	4628.0	24.85	23.88	61.62	2663.67	23.64	25.27	51.89	3703.33	28.83	24.83	53.61	3849.67	26.23	24.33	55.76	2325.25		25.75
2019-08-30 11:30:00	25.75	50.58	3322.25	28.24	22.28	56.42	3730.75	24.8	23.86	61.16	2478.0	23.61	25.31	51.36	3089.33	28.86	24.92	53.36	3650.33	26.23	24.38	55.48	2666.33		25.75
2019-08-30 11:40:00	25.86	50.05	4245.0	28.32	22.27	56.4	3293.67	24.65	23.86	60.91	2319.33	23.58	25.27	50.68	5174.67	29.04	24.9	52.93	3921.5	26.26	24.38	54.94	5258.5		25.85
2019-08-30 11:50:00	25.86	49.52	3280.67	28.4	22.28	56.22	3512.5	24.67	23.86	60.65	2669.67	23.59	25.25	49.87	4913.67	29.39	24.86	52.41	3792.0	26.38	24.33	54.2	4083.5		25.94
2019-08-30 12:00:00	25.76	49.12	3149.5	28.43	22.25	55.9	3348.33	24.7	23.84	60.33	2660.0	23.61	25.21	49.04	4259.0	29.49	24.83	51.94	4066.75	26.44	24.27	54.12	2288.33		25.85
2019-08-30 12:10:00	25.71	48.95	3635.67	28.39	22.2	55.92	3421.5	24.7	23.79	60.46	2836.67	23.57	25.06	49.09	2025.0	28.95	24.73	51.58	5188.67	26.53	24.25	54.37	4414.25		25.74
2019-08-30 12:20:00	25.53	49.0	2414.0	28.29	22.06	56.23	2224.5	24.61	23.56	60.77	1712.0	23.48	24.86	49.58	1221.0	28.44	24.5	51.84	1819.0	26.42	24.04	54.79	1428.67		25.63
2019-08-30 12:30:00	24.92	49.56	2658.33	27.76	22.38	58.35	2566.67	24.34	23.44	63.67	1939.0	23.64	24.54	50.36	1556.0	27.81	24.19	55.27	2432.5	25.86	23.71	56.39	1711.33		25.13
2019-08-30 12:40:00	25.56	51.36	2783.5	27.82	23.6	58.68	2608.0	25.08	24.73	61.71	2535.67	24.48	25.29	51.76	2212.33	27.85	25.44	55.37	4307.33	26.53	24.46	58.3	1949.67		25.29
2019-08-30 12:50:00	25.44	50.98	3143.0	27.83	22.08	57.01	2746.33	24.85	23.48	61.97	2216.0	23.57	24.79	51.68	2246.67	27.76	24.54	54.21	3312.0	26.07	23.97	56.96	1760.25		25.31
2019-08-30 13:00:00	25.38	50.61	2953.0	27.77	22.03	57.11	3116.0	24.59	23.42	61.87	2672.0	23.4	24.69	51.57	1421.0	27.61	24.48	54.34	2196.75	25.75	23.84	56.72	1542.75		25.16
2019-08-30 13:10:00	25.4	50.34	3859.5	27.77	22.0	57.22	2902.33	24.43	23.44	61.7	2524.33	23.36	24.67	51.62	1382.67	27.46	24.42	54.68	2103.0	25.57	23.9	56.92	1494.0		25.05
2019-08-30 13:20:00	25.44	49.83	4994.67	27.99	21.94	57.32	2524.25	24.33	23.4	61.76	2369.33	23.32	24.69	51.61	1458.33	27.4	24.19	54.62	2043.5	25.48	23.9	56.84	1614.25		25.03
2019-08-30 13:30:00	25.08	49.58	2767.75	27.88	21.81	57.59	2104.33	24.17	23.17	61.19	1494.33	23.11	24.5	51.65	1121.67	27.27	23.92	54.54	1472.67	25.29	23.65	56.5	1066.67		24.96
2019-08-30 13:40:00	24.06	50.2	3190.0	27.21	22.04	60.07	1902.67	23.45	23.26	67.13	1418.0	23.58	23.9	51.42	965.33	26.86	23.32	57.2	1392.67	24.77	23.11	57.77	773.5		24.56
2019-08-30 13:50:00	25.46	53.05	3200.25	27.41	22.77	61.62	2389.33	24.3	23.98	64.67	1688.33	23.54	25.15	53.78	1800.67	27.0	24.75	58.9	2216.25	25.37	24.25	60.83	1221.75		24.92
2019-08-30 14:00:00	25.25	51.92	2810.33	27.39	22.17	60.41	2280.75	24.18	23.33	65.34	1751.33	23.44	24.65	52.93	2963.0	27.34	24.04	58.36	1833.33	25.31	23.48	58.93	1226.33		24.75
2019-08-30 14:10:00	25.48	52.71	2890.0	27.48	23.77	60.64	2183.75	24.95	24.92	62.58	1650.0	24.75	25.15	53.42	1387.67	27.48	25.1	58.44	1766.67	26.0	24.02	60.11	1160.25		24.9
2019-08-30 14:20:00	25.26	51.76	2310.75	27.46	21.83	57.53	2043.33	24.69	23.19	62.44	1498.0	23.39	24.65	52.86	1085.67	27.36	24.06	55.52	1564.5	25.53	23.52	57.95	1839.67		24.96
2019-08-30 14:30:00	25.0	52.17	2254.0	27.26	23.56	59.96	2079.5	24.62	24.21	63.25	1643.0	24.44	24.69	53.13	1125.0	27.11	24.38	58.21	1546.33	25.62	23.64	58.67	1931.75		24.92
2019-08-30 14:40:00	25.41	52.44	2120.0	27.32	22.31	57.41	1985.33	25.04	23.79	62.1	1462.67	23.73	24.88	53.37	1001.33	27.18	24.69	55.78	1428.33	25.82	23.94	58.53	1139.33		25.09
2019-08-30 14:50:00	24.81	52.15	1809.67	27.1	22.22	58.91	1767.5	24.46	23.23	64.62	1300.67	23.55	24.31	53.2	833.0	26.92	23.91	57.89	1184.5	25.31	23.53	59.4	753.0		24.76
2019-08-30 15:00:00	25.16	54.49	1780.5	26.98	22.83	60.94	1753.0	24.76	24.17	64.39	1332.33	23.93	24.9	54.8	771.0	26.87	24.61	58.96	1108.0	25.49	24.34	62.32	681.5		24.89
2019-08-30 15:10:00	24.69	54.15	1625.33	26.78	22.72	61.28	1727.0	24.46	23.46	66.32	1179.0	23.82	24.42	54.97	638.0	26.61	23.58	60.42	1007.67	25.13	23.52	61.83	483.75		24.66
2019-08-30 15:20:00	24.92	55.72	1393.0	26.63	22.27	61.56	1391.33	24.56	23.4	66.72	886.67	23.45	24.34	55.9	518.0	26.5	24.21	60.57	765.0	25.22	23.36	61.49	253.0		24.71
2019-08-30 15:30:00	24.67	57.36	1358.33	26.37	23.59	64.44	1355.25	24.38	24.25	67.83	841.33	24.19	24.63	57.22	481.33	26.26	24.42	64.46	727.67	25.16	24.44	66.43	223.67		24.55
2019-08-30 15:40:00	24.6	57.54	1373.5	26.22	22.44	63.84	1371.0	24.24	23.19	69.03	858.0	23.52	24.13	57.44	510.0	26.1	23.79	62.32	745.67	24.86	23.47	64.37	244.75		24.6
2019-08-30 15:50:00	24.86	58.84	1430.25	26.09	23.61	64.37	1423.0	24.59	24.23	66.45	895.33	23.98	24.73	58.67	552.33	26.05	24.77	64.57	811.0	25.19	24.42	64.95	309.67		24.76
2019-08-30 16:00:00	24.38	59.35	1476.67	25.92	23.33	65.4	1443.5	24.3	23.85	69.45	917.0	24.16	24.23	58.84	575.33	25.88	23.96	66.0	826.0	24.82	23.69	65.71	360.0		24.61
2019-08-30 16:10:00	24.86	59.28	1467.0	25.96	22.42	63.05	1445.0	24.58	23.61	68.08	917.0	23.56	24.46	59.19	573.0	25.94	24.28	62.98	823.75	24.96	23.74	64.48	348.75		24.77
2019-08-30 16:20:00	24.6	60.67	1440.0	25.79	24.27	66.26	1428.75	24.45	24.61	68.02	906.0	24.46	24.58	60.11	557.0	25.79	24.65	65.84	806.33	25.06	24.67	67.01	320.67		24.66
2019-08-30 16:30:00	24.64	59.88	1387.75	25.79	22.0	63.84	1374.67	24.49	23.48	69.39	856.67	23.52	24.08	59.73	500.67	25.79	23.84	63.48	753.0	24.83	23.25	64.91	251.75		24.64
2019-08-30 16:40:00	24.63	61.62	1324.33	25.66	24.46	66.18	1320.0	24.58	24.85	67.06	810.67	24.63	24.81	61.05	450.67	25.68	24.75	66.05	697.33	25.1	24.87	67.61	190.0		24.64
2019-08-30 16:50:00	24.38	60.69	1297.0	25.6	22.3	64.9	1284.5	24.29	22.98	69.93	786.0	23.45	23.81	60.56	426.0	25.58	23.74	64.74	661.5	24.69	23.14	65.75	156.25		24.55
2019-08-30 17:00:00	24.8	62.47	1264.0	25.49	25.11	67.27	1259.67	24.59	25.11	66.88	766.0	24.89	24.75	62.1	394.0	25.48	24.85	66.49	631.0	25.07	24.71	68.24	126.67		24.52
2019-08-30 17:10:00	24.58	61.34	1236.67	25.53	22.2	63.77	1228.5	24.34	23.15	68.09	737.67	23.21	24.25	61.57	369.0	25.52	24.06	63.66	600.5	24.66	24.32	65.7	91.75		24.86
2019-08-30 17:20:00	23.8	59.98	1218.75	25.21	21.29	64.19	1205.33	23.12	22.23	67.63	719.67	22.4	23.33	60.5	349.0	25.2	23.0	62.85	580.33	23.83	23.39	62.58	64.75		24.65
2019-08-30 17:30:00	23.58	60.34	1203.33	24.89	21.92	67.38	1189.0	22.91	22.58	71.56	709.0	22.81	23.27	60.58	328.0	24.9	23.02	65.84	563.0	23.72	23.42	63.1	45.0		24.4
2019-08-30 17:40:00	24.06	63.1	1186.25	24.85	23.86	69.13	1178.0	23.57	24.06	69.79	698.67	24.05	24.06	62.55	316.0	24.87	24.04	68.06	547.25	24.33	24.12	67.07	28.75		24.4
2019-08-30 17:50:00	24.67	63.85	1174.33	24.98	24.78	67.72	1168.75	24.39	24.86	67.5	692.33	24.82	24.67	63.44	310.33	25.01	24.92	66.5	537.33	24.93	24.63	67.46	18.0		24.61
2019-08-30 18:00:00	24.84	64.1	1169.25	25.13	24.84	66.39	1163.75	24.96	24.94	67.08	685.33	25.07	24.81	63.8	313.5	25.15	25.04	66.12	533.33	25.16	24.7	67.33	14.5		24.76
2019-08-30 18:10:00	24.88	64.26	1167.33	25.22	24.81	65.87	1164.67	25.18	24.94	67.1	684.67	25.15	24.81	64.21	319.0	25.19	25.04	66.12	533.0	25.25	24.69	67.37	14.0		24.88
2019-08-30 18:20:00	24.88	64.51	1168.5	25.27	24.72	65.77	1164.0	25.26	24.86	67.38	688.33	25.15	24.77	64.47	319.67	25.19	24.98	66.36	533.0	25.28	24.69	67.55	13.75		24.91
2019-08-30 18:30:00	24.83	64.86	1168.75	25.29	24.63	65.84	1163.33	25.28	24.77	67.75	680.33	25.09	24.71	64.79	320.0	25.19	24.9	66.76	533.0	25.23	24.65	67.82	14.0		24.9
2019-08-30 18:40:00	24.75	65.19	1168.67	25.27	24.53	66.1	1164.75	25.24	24.67	68.25	688.0	25.01	24.61	65.14	318.67	25.18	24.8	67.24	533.0	25.18	24.53	68.2	13.5		24.86
2019-08-30 18:50:00	24.7	65.63	1170.0	25.22	24.44	66.61	1165.5	25.17	24.58	68.85	691.0	24.94	24.52	65.5	318.0	25.13	24.73	67.93	533.0	25.09	24.44	68.82	13.0		24.79
2019-08-30 19:00:00	24.63	66.12	1171.33	25.18	24.36	67.12	1167.67	25.1	24.52	69.43	683.67	24.86	24.46	65.93	317.33	25.04	24.67	68.44	534.0	25.03	24.38	69.37	13.0		24.7
2019-08-30 19:10:00	24.54	66.38	1169.75	25.13	24.26	67.42	1165.25	25.03	24.42	69.85	683.33	24.78	24.38	66.27	316.33	24.97	24.56	68.96	533.75	24.94	24.3	69.81	13.0		24.66
2019-08-30 19:20:00	24.48	66.67	1169.67	25.05	24.19	67.9	1166.33	24.95	24.38	70.46	691.33	24.71	24.29	66.68	316.33	24.89	24.5	69.55	534.0	24.86	24.23	70.32	13.0		24.6
2019-08-30 19:30:00	24.42	67.19	1167.25	24.99	24.14	68.49	1168.5	24.89	24.31	71.01	691.5	24.64	24.25	67.18	316.0	24.82	24.44	70.13	534.0	24.79	24.19	70.96	13.0		24.53
2019-08-30 19:40:00	24.33	67.6	1167.75	24.91	24.04	69.0	1168.25	24.8	24.23	71.32	686.67	24.59	24.17	67.52	315.67	24.75	24.38	70.62	534.25	24.7	24.08	71.34	13.0		24.45
2019-08-30 19:50:00	24.23	67.96	1169.67	24.84	24.0	69.28	1169.0	24.73	24.16	71.66	691.5	24.5	24.08	67.89	301.0	24.67	24.29	70.94	535.0	24.61	24.02	71.69	13.0		24.38
2019-08-30 20:00:00	24.18	68.35	1169.75	24.76	23.92	69.67	1168.5	24.66	24.08	72.21	687.67	24.44	24.02	68.28	300.0	24.59	24.23	71.41	535.0	24.56	23.96	72.24	13.0		24.3
2019-08-30 20:10:00	24.13	68.73	1168.67	24.7	23.88	70.16	1168.33	24.59	24.02	72.53	689.0	24.37	23.96	68.61	300.0	24.52	24.18	71.85	535.0	24.48	23.9	72.64	13.0		24.23
2019-08-30 20:20:00	24.04	69.0	1169.5	24.62	23.8	70.28	1168.25	24.53	23.96	72.59	684.67	24.3	23.88	68.95	300.0	24.46	24.11	71.98	535.0	24.41	23.81	72.8	13.0		24.16
2019-08-30 20:30:00	24.0	69.32	1171.33	24.52	23.75	70.46	1169.0	24.47	23.94	72.69	690.67	24.26	23.83	69.18	299.67	24.4	24.06	72.13	535.33	24.35	23.75	72.97	13.0		24.1
2019-08-30 20:40:00	23.98	69.6	1171.75	24.5	23.73	70.73	1170.0	24.43	23.88	73.02	687.5	24.22	23.81	69.5	299.33	24.34	24.02	72.35	535.33	24.31	23.74	73.26	13.0		24.05
2019-08-30 20:50:00	23.94	69.75	1172.33	24.49	23.69	70.97	1170.0	24.38	23.88	73.12	688.33	24.18	23.77	69.78	299.67	24.29	24.0	72.45	535.0	24.29	23.69	73.5	13.0		24.01
2019-08-30 21:00:00	23.91	70.02	1173.25	24.48	23.68	70.93	1170.5	24.36	23.81	73.13	683.33	24.14	23.75	70.01	299.33	24.26	23.98	72.44	535.33	24.26	23.64	73.57	13.0		23.98
2019-08-30 21:10:00	23.86	70.24	1171.0	24.41	23.63	71.16	1170.0	24.31	23.79	73.29	686.33	24.11	23.69	70.17	299.33	24.21	23.94	72.68	535.75	24.2	23.61	73.76	13.0		23.93
2019-08-30 21:20:00	23.81	70.5	1169.67	24.35	23.56	71.31	1170.0	24.27	23.73	73.45	686.0	24.06	23.67	70.42	300.0	24.16	23.9	72.82	535.33	24.17	23.56	73.95	13.0		23.88
2019-08-30 21:30:00	23.78	70.59	1172.5	24.32	23.52	71.45	1170.0	24.22	23.69	73.54	690.5	24.02	23.63	70.59	300.0	24.11	23.88	72.84	535.33	24.14	23.54	74.0	13.0		23.84
2019-08-30 21:40:00	23.71	70.66	1173.67	24.27	23.47	71.42	1169.0	24.17	23.65	73.49	689.67	23.99	23.56	70.7	299.67	24.08	23.8	72.84	536.5	24.08	23.48	73.94	13.0		23.8
2019-08-30 21:50:00	23.66	70.74	1171.75	24.21	23.41	71.35	1171.0	24.12	23.58	73.39	691.67	23.93	23.5	70.8	299.33	24.02	23.73	72.83	536.0	24.01	23.42	73.91	13.0		23.73
2019-08-30 22:00:00	23.61	70.8	1173.67	24.15	23.33	71.44	1170.67	24.06	23.52	73.57	692.67	23.86	23.46	70.88	299.67	23.96	23.68	72.98	536.75	23.95	23.34	74.04	13.0		23.68
2019-08-30 22:10:00	23.52	70.9	1175.25	24.09	23.26	71.59	1170.75	23.99	23.44	73.71	696.33	23.79	23.38	71.03	300.33	23.89	23.61	73.07	536.0	23.89	23.29	74.15	13.0		23.61
2019-08-30 22:20:00	23.46	71.05	1177.25	24.02	23.19	71.79	1170.33	23.92	23.36	73.89	686.67	23.72	23.31	71.16	299.33	23.83	23.54	73.2	536.0	23.81	23.2	74.27	13.0		23.55
2019-08-30 22:30:00	23.4	71.2	1176.0	23.96	23.1	71.92	1172.0	23.84	23.29	74.0	699.67	23.63	23.23	71.24	301.33	23.76	23.47	73.31	537.0	23.74	23.14	74.41	13.0		23.46
2019-08-30 22:40:00	23.38	71.29	1178.25	23.9	23.02	71.98	1172.5	23.75	23.23	74.0	693.0	23.56	23.19	71.42	299.67	23.68	23.4	73.48	536.67	23.66	23.06	74.48	13.0		23.4
2019-08-30 22:50:00	23.31	71.31	1179.0	23.85	23.04	72.03	1172.0	23.72	23.19	73.99	694.33	23.53	23.13	71.57	294.67	23.64	23.38	73.58	536.33	23.66	23.03	74.7	13.0		23.36
2019-08-30 23:00:00	23.26	71.56	1175.75	23.81	23.1	72.09	1172.25	23.73	23.25	73.97	687.33	23.56	23.13	71.76	322.67	23.6	23.38	73.78	537.25	23.63	23.0	74.91	13.67		23.31
2019-08-30 23:10:00	23.25	71.71	1175.33	23.76	23.13	72.26	1174.67	23.75	23.27	74.14	695.0	23.58	23.13	72.02	315.0	23.58	23.38	73.97	537.67	23.62	23.0	75.14	13.0		23.29
2019-08-30 23:20:00	23.25	72.06	1174.67	23.73	23.15	72.52	1172.33	23.76	23.31	74.42	685.67	23.61	23.13	72.29	316.33	23.57	23.4	74.26	537.67	23.64	23.0	75.55	13.0		23.27
2019-08-30 23:30:00	23.29	72.26	1173.67	23.73	23.19	72.78	1173.5	23.76	23.38	74.7	687.0	23.65	23.13	72.61	317.33	23.57	23.44	74.55	537.25	23.66	23.02	75.88	13.0		23.27
2019-08-30 23:40:00	23.31	72.53	1173.75	23.73	23.19	73.02	1173.25	23.8	23.38	74.9	693.33	23.68	23.13	72.88	317.33	23.57	23.5	74.79	536.67	23.66	23.03	76.13	13.0		23.28
2019-08-30 23:50:00	23.28	72.8	1174.25	23.73	23.19	73.14	1173.67	23.81	23.38	75.0	683.0	23.68	23.13	73.19	316.67	23.57	23.46	74.9	536.67	23.67	23.0	76.29	13.0		23.28
2019-08-31 00:00:00	23.27	72.91	1174.0	23.72	23.19	73.25	1173.0	23.82	23.38	75.16	687.67	23.68	23.13	73.32	316.67	23.55	23.44	75.04	537.75	23.66	23.0	76.47	13.0		23.26
2019-08-31 00:10:00	23.26	73.19	1175.25	23.71	23.19	73.44	1174.25	23.81	23.38	75.33	687.33	23.68	23.13	73.55	315.67	23.55	23.44	75.31	537.5	23.66	23.0	76.69	13.0		23.26
2019-08-31 00:20:00	23.25	73.32	1175.5	23.7	23.19	73.62	1173.33	23.81	23.38	75.5	694.67	23.67	23.13	73.72	316.0	23.54	23.44	75.39	538.67	23.66	22.98	76.88	13.0		23.25
2019-08-31 00:30:00	23.26	73.52	1175.5	23.7	23.19	73.76	1174.25	23.81	23.38	75.63	692.0	23.67	23.13	73.99	315.0	23.53	23.44	75.56	538.0	23.66	23.0	77.08	13.0		23.24
2019-08-31 00:40:00	23.25	73.7	1175.0	23.7	23.19	73.93	1174.67	23.81	23.38	75.81	687.33	23.68	23.13	74.19	315.0	23.53	23.44	75.77	538.0	23.66	23.0	77.31	13.0		23.24
2019-08-31 00:50:00	23.28	73.89	1176.0	23.7	23.19	74.13	1174.5	23.82	23.38	76.01	693.33	23.68	23.13	74.42	315.0	23.53	23.44	75.95	537.67	23.66	23.0	77.53	13.0		23.24
2019-08-31 01:00:00	23.31	74.1	1175.5	23.7	23.24	74.35	1174.25	23.82	23.44	76.16	692.33	23.7	23.13	74.61	316.33	23.53	23.48	76.13	537.75	23.67	23.0	77.72	13.0		23.24
2019-08-31 01:10:00	23.31	74.27	1175.0	23.71	23.23	74.49	1174.33	23.83	23.44	76.28	697.0	23.71	23.13	74.78	314.5	23.54	23.48	76.31	537.33	23.68	23.0	77.87	13.0		23.25
2019-08-31 01:20:00	23.31	74.38	1175.5	23.71	23.25	74.64	1173.5	23.83	23.44	76.41	694.33	23.71	23.13	74.96	317.0	23.54	23.48	76.4	537.33	23.68	23.0	77.99	13.0		23.25
2019-08-31 01:30:00	23.29	74.53	1176.0	23.71	23.23	74.65	1174.33	23.83	23.42	76.42	687.33	23.71	23.13	75.03	318.67	23.53	23.44	76.4	538.33	23.68	23.0	77.99	13.0		23.25
2019-08-31 01:40:00	23.26	74.61	1177.0	23.7	23.19	74.74	1175.5	23.82	23.38	76.49	691.0	23.7	23.13	75.12	319.33	23.53	23.44	76.49	538.0	23.66	22.98	78.06	13.0		23.24
2019-08-31 01:50:00	23.25	74.78	1176.5	23.68	23.19	74.81	1174.25	23.82	23.38	76.64	692.33	23.68	23.13	75.33	318.33	23.52	23.44	76.62	537.75	23.66	22.97	78.22	13.0		23.23
2019-08-31 02:00:00	23.25	74.87	1177.0	23.68	23.19	74.96	1174.67	23.81	23.38	76.77	684.0	23.69	23.13	75.44	319.67	23.51	23.44	76.78	538.33	23.66	22.96	78.36	13.0		23.22
2019-08-31 02:10:00	23.25	74.97	1176.33	23.67	23.19	75.06	1175.0	23.81	23.38	76.86	693.0	23.68	23.06	75.61	318.67	23.51	23.44	76.88	538.0	23.66	22.97	78.47	13.25		23.22
2019-08-31 02:20:00	23.25	75.08	1177.0	23.66	23.19	75.14	1174.33	23.8	23.38	76.96	692.0	23.67	23.11	75.69	320.0	23.5	23.44	76.95	538.67	23.66	22.97	78.56	13.5		23.21
2019-08-31 02:30:00	23.25	75.24	1176.75	23.66	23.19	75.23	1175.5	23.8	23.38	77.05	690.0	23.67	23.08	75.8	320.33	23.5	23.44	77.04	537.67	23.66	22.98	78.67	13.75		23.21
2019-08-31 02:40:00	23.25	75.32	1178.0	23.66	23.19	75.33	1174.67	23.8	23.38	77.1	691.0	23.67	23.06	75.93	320.67	23.5	23.44	77.11	538.67	23.66	22.94	78.73	13.33		23.21
2019-08-31 02:50:00	23.25	75.41	1178.25	23.66	23.19	75.42	1174.33	23.8	23.38	77.15	697.67	23.67	23.06	75.98	323.0	23.5	23.44	77.17	538.5	23.66	22.94	78.8	13.75		23.21
2019-08-31 03:00:00	23.25	75.53	1178.0	23.66	23.19	75.44	1175.25	23.8	23.38	77.18	697.33	23.68	23.08	76.07	322.0	23.5	23.44	77.2	538.33	23.66	22.96	78.84	14.0		23.21
2019-08-31 03:10:00	23.25	75.56	1177.75	23.66	23.19	75.48	1175.0	23.8	23.38	77.22	696.67	23.68	23.06	76.18	325.0	23.5	23.44	77.24	537.5	23.66	22.98	78.9	14.0		23.21
2019-08-31 03:20:00	23.25	75.59	1178.33	23.66	23.19	75.51	1175.0	23.8	23.38	77.25	687.33	23.67	23.06	76.26	321.67	23.49	23.44	77.28	539.0	23.66	22.96	78.93	13.5		23.21
2019-08-31 03:30:00	23.25	75.66	1178.25	23.66	23.19	75.55	1174.0	23.79	23.38	77.29	695.33	23.67	23.06	76.38	301.0	23.48	23.44	77.3	538.0	23.66	22.96	78.96	13.0		23.2
2019-08-31 03:40:00	23.25	75.74	1178.25	23.65	23.19	75.59	1173.0	23.77	23.38	77.29	695.0	23.67	23.06	76.39	300.0	23.47	23.42	77.34	539.33	23.66	22.94	79.01	13.0		23.18
2019-08-31 03:50:00	23.25	75.8	1179.0	23.65	23.19	75.59	1173.75	23.77	23.38	77.36	692.0	23.66	23.06	76.39	301.0	23.46	23.42	77.32	538.0	23.66	22.94	79.01	13.0		23.18
2019-08-31 04:00:00	23.2	75.83	1178.0	23.65	23.13	75.66	1174.33	23.76	23.33	77.45	692.67	23.64	23.04	76.45	300.67	23.45	23.38	77.39	538.0	23.65	22.94	79.06	13.0		23.18
2019-08-31 04:10:00	23.19	75.9	1179.67	23.63	23.13	75.7	1173.75	23.76	23.31	77.44	692.33	23.63	23.0	76.55	301.67	23.44	23.38	77.44	540.0	23.61	22.91	79.12	13.25		23.16
2019-08-31 04:20:00	23.19	75.89	1180.75	23.61	23.13	75.74	1176.0	23.75	23.31	77.44	694.0	23.61	23.0	76.62	303.33	23.42	23.38	77.49	540.33	23.59	22.88	79.18	15.0		23.15
2019-08-31 04:30:00	23.19	75.91	1187.0	23.6	23.13	75.77	1182.0	23.74	23.31	77.44	703.33	23.61	23.0	76.69	309.33	23.41	23.38	77.5	546.33	23.59	22.88	79.2	22.25		23.14
2019-08-31 04:40:00	23.19	75.99	1198.0	23.6	23.13	75.77	1195.0	23.74	23.31	77.44	709.67	23.61	23.0	76.76	320.67	23.41	23.38	77.47	558.0	23.59	22.9	79.19	36.0		23.14
2019-08-31 04:50:00	23.19	75.99	1214.33	23.6	23.13	75.76	1214.5	23.74	23.31	77.4	722.33	23.61	23.0	76.79	336.33	23.42	23.38	77.4	576.33	23.6	22.91	79.16	55.75		23.15
2019-08-31 05:00:00	23.2	76.03	1233.25	23.61	23.16	75.68	1237.5	23.76	23.38	77.35	751.33	23.63	23.06	76.77	355.33	23.43	23.38	77.34	595.33	23.62	22.94	79.09	78.67		23.16
2019-08-31 05:10:00	23.26	76.01	1258.25	23.65	23.19	75.6	1263.0	23.77	23.38	77.18	766.33	23.66	23.06	76.68	377.0	23.46	23.44	77.23	620.25	23.66	22.98	78.97	107.67		23.19
2019-08-31 05:20:00	23.33	75.97	1280.67	23.69	23.25	75.45	1286.5	23.82	23.44	77.0	787.33	23.71	23.11	76.72	395.67	23.5	23.48	77.01	644.33	23.68	23.06	78.81	133.0		23.23
2019-08-31 05:30:00	23.38	75.83	1305.0	23.72	23.31	75.27	1316.0	23.87	23.5	76.71	821.33	23.75	23.17	76.57	421.0	23.54	23.52	76.74	668.33	23.73	23.11	78.54	163.0		23.28
2019-08-31 05:40:00	23.44	75.7	1329.33	23.78	23.38	75.05	1345.75	23.93	23.54	76.45	848.33	23.82	23.23	76.38	444.67	23.61	23.6	76.46	696.5	23.8	23.19	78.3	191.75		23.35
2019-08-31 05:50:00	23.53	75.6	1353.25	23.86	23.48	74.85	1373.33	24.01	23.65	76.22	870.33	23.91	23.33	76.3	469.0	23.7	23.72	76.15	728.5	23.93	23.29	78.09	223.33		23.44
2019-08-31 06:00:00	23.69	75.45	1383.0	23.97	23.61	74.66	1411.5	24.12	23.79	75.94	903.67	24.03	23.5	76.1	499.67	23.84	23.86	75.8	759.5	24.04	23.47	77.76	260.5		23.56
2019-08-31 06:10:00	23.84	75.22	1413.75	24.1	23.83	74.17	1463.25	24.28	23.98	75.32	944.67	24.19	23.69	75.79	533.67	23.99	24.04	75.15	800.0	24.21	23.67	77.21	299.0		23.72
2019-08-31 06:20:00	24.11	74.89	1456.0	24.3	24.04	73.68	1513.33	24.47	24.19	74.7	984.67	24.39	23.96	75.46	573.67	24.18	24.25	74.57	843.0	24.41	23.89	76.69	343.5		23.91
2019-08-31 06:30:00	24.38	74.45	1494.0	24.49	24.33	73.06	1564.0	24.71	24.46	73.92	1038.0	24.64	24.21	75.07	614.0	24.41	24.55	73.67	894.0	24.67	24.19	76.0	390.67		24.14
2019-08-31 06:40:00	24.67	73.91	1534.5	24.74	24.65	72.28	1616.67	24.97	24.77	72.95	1095.67	24.93	24.52	74.67	661.33	24.65	24.83	72.64	941.0	24.97	24.49	75.09	439.25		24.42
2019-08-31 06:50:00	25.0	73.31	1579.67	25.02	25.0	71.36	1677.0	25.28	25.13	71.92	1144.0	25.26	24.88	74.25	717.0	24.95	25.13	71.67	987.0	25.26	24.84	74.05	500.75		24.74
2019-08-31 07:00:00	25.1	72.03	1635.25	25.3	23.88	67.94	1742.0	25.37	25.09	70.81	1208.67	25.02	25.09	73.53	740.0	25.23	25.1	69.54	1038.5	25.29	25.1	73.12	551.5		25.01
2019-08-31 07:10:00	23.69	67.25	1702.0	25.19	20.41	63.52	1794.5	23.11	22.27	67.91	1281.67	22.29	23.46	70.13	792.33	25.18	22.88	63.43	1094.33	23.85	23.39	65.56	637.5		24.89
2019-08-31 07:20:00	23.77	66.69	1761.5	25.0	22.25	70.2	1965.75	23.35	22.87	72.74	1404.0	23.09	23.61	68.71	832.33	24.96	23.58	68.98	1149.75	24.11	23.88	65.9	699.67		24.67
2019-08-31 07:30:00	24.88	68.4	1815.25	25.3	24.92	71.21	1961.0	24.31	24.79	71.32	1481.33	24.61	24.79	69.69	870.67	25.25	25.04	68.93	1206.67	25.07	24.58	68.81	762.25		24.89
2019-08-31 07:40:00	24.38	65.23	1879.67	25.56	24.28	64.92	2038.25	25.03	24.83	64.49	1534.33	24.94	23.81	67.45	917.0	25.48	24.42	62.55	1260.67	25.4	22.75	63.01	835.25		24.69
2019-08-31 07:50:00	24.7	64.64	1987.0	25.69	24.83	63.17	2126.0	25.24	24.94	62.99	1666.0	25.16	24.19	66.49	959.33	25.44	24.64	62.6	1322.25	25.43	24.0	68.18	871.33		24.42
2019-08-31 08:00:00	24.44	62.66	2014.0	25.94	21.31	60.6	2356.33	23.93	23.25	64.45	1871.0	22.92	24.48	66.01	1011.0	25.69	24.11	60.81	1392.67	24.69	24.28	66.0	947.25		24.83
2019-08-31 08:10:00	23.64	59.0	2072.25	25.74	20.52	59.2	2512.5	22.49	22.27	61.69	2150.33	22.1	23.37	62.34	1073.33	25.46	22.92	57.17	1458.33	23.82	23.63	58.72	1000.0		24.92
2019-08-31 08:20:00	23.98	57.36	2133.0	25.66	21.19	60.05	2748.5	22.58	22.65	61.79	2336.33	22.42	23.73	60.9	1118.0	25.39	23.28	57.37	1548.75	23.92	23.86	57.18	1092.25		24.95
2019-08-31 08:30:00	24.55	57.44	2275.75	25.8	21.82	60.73	2838.25	23.03	23.23	62.83	2206.67	22.85	24.29	60.4	1188.67	25.65	23.86	58.03	1781.0	24.32	24.3	57.67	1313.25		25.2
2019-08-31 08:40:00	24.88	57.22	2268.0	26.04	22.19	60.98	2870.0	23.36	23.63	62.78	2541.67	23.14	24.63	59.93	1366.33	25.96	24.17	58.07	1831.33	24.58	24.63	57.54	1221.33		25.49
2019-08-31 08:50:00	24.66	56.64	2315.5	26.21	21.92	61.92	2626.33	23.65	23.29	65.45	2289.67	23.05	24.29	59.1	1887.0	26.22	23.92	59.96	2432.5	24.74	23.28	58.03	1257.25		25.3
2019-08-31 09:00:00	25.08	59.0	2368.25	26.41	23.05	64.18	3252.0	24.37	24.56	66.88	2609.67	24.04	24.98	60.59	1592.0	26.43	24.79	61.8	2120.67	25.32	24.29	61.73	1316.67		25.25
2019-08-31 09:10:00	25.02	59.51	2430.33	26.55	24.15	65.05	3484.33	24.65	24.23	67.0	2950.0	24.44	24.83	60.39	1545.0	26.59	24.61	63.61	2036.0	25.46	24.03	63.98	1387.5		25.1
2019-08-31 09:20:00	25.24	58.44	2517.0	26.79	22.38	62.04	3151.0	24.89	23.84	66.16	2387.67	23.79	24.82	60.14	2006.0	26.82	24.63	59.87	2434.0	25.53	23.55	61.72	1493.0		25.15
2019-08-31 09:30:00	25.56	59.72	2572.67	26.95	23.48	63.74	3260.33	24.95	24.96	67.3	2539.67	24.31	25.29	60.62	1876.67	26.99	25.02	62.53	2357.5	25.72	24.56	64.76	1558.67		25.21
2019-08-31 09:40:00	25.06	56.57	2650.5	27.03	21.8	60.08	3319.5	24.57	23.29	64.66	2650.0	23.26	24.65	58.58	2029.0	27.16	24.17	57.98	2506.33	25.29	23.52	59.47	1659.0		24.94
2019-08-31 09:50:00	25.32	57.08	2747.5	27.14	24.13	63.8	3450.33	24.97	24.31	66.25	2241.33	24.64	25.04	58.3	2448.0	27.28	24.94	61.02	2876.0	25.98	23.96	61.97	1979.67		24.94
2019-08-31 10:00:00	25.55	56.03	3257.25	27.37	22.31	59.28	3788.75	25.15	24.02	63.9	2768.33	23.84	25.12	57.58	2110.33	27.58	24.91	57.04	2533.5	25.99	24.24	60.09	2423.0		25.17
2019-08-31 10:10:00	25.33	54.4	3452.75	27.44	22.02	58.53	3847.75	24.64	23.61	63.35	3234.33	23.49	24.94	56.27	1991.67	27.63	24.48	56.34	3503.33	25.6	24.02	58.76	2649.0		25.12
2019-08-31 10:20:00	25.38	53.55	3075.33	27.51	22.04	58.26	3823.67	24.5	23.61	62.76	2474.0	23.45	24.94	55.34	2059.67	27.71	24.56	55.69	3282.67	25.65	24.16	58.26	2961.75		25.14
2019-08-31 10:30:00	25.4	52.84	3328.25	27.63	22.1	57.88	3762.0	24.49	23.69	62.23	2397.33	23.45	25.0	54.48	2212.67	27.83	24.67	54.82	3514.5	25.78	24.17	57.58	2758.0		25.2
2019-08-31 10:40:00	25.48	52.08	3508.0	27.81	22.15	57.34	4111.33	24.63	23.73	61.78	2546.67	23.52	25.02	53.78	2811.67	27.99	24.67	54.32	3823.67	25.83	24.28	56.77	3090.75		25.3
2019-08-31 10:50:00	25.54	51.4	4627.0	28.02	22.18	57.03	3341.0	24.64	23.67	61.37	2318.0	23.54	25.09	53.06	2712.67	28.19	24.71	53.72	3799.33	25.99	24.27	56.29	3378.33		25.43
2019-08-31 11:00:00	25.61	50.93	3687.0	28.19	22.27	56.8	4906.67	24.7	23.79	61.28	2388.0	23.58	25.25	52.31	4132.67	28.57	24.76	53.61	3032.0	26.09	24.38	56.01	2392.33		25.52
2019-08-31 11:10:00	25.72	50.37	3602.5	28.23	22.28	56.24	4525.25	24.87	23.83	60.92	2477.33	23.66	25.33	51.52	5975.0	28.91	24.88	53.27	2950.67	26.1	24.44	55.62	2361.75		25.58
2019-08-31 11:20:00	25.73	49.89	3354.33	28.3	22.3	56.04	4207.5	24.87	23.88	60.73	2518.0	23.66	25.38	50.86	2839.67	28.94	24.9	52.9	3665.0	26.19	24.44	55.26	2251.33		25.59
2019-08-31 11:30:00	25.81	49.71	3178.5	28.32	22.33	56.14	3345.33	24.81	23.88	60.71	2411.0	23.69	25.44	50.55	3045.67	28.87	24.96	52.85	3504.75	26.24	24.46	55.24	3207.5		25.62
2019-08-31 11:40:00	25.94	49.46	4226.25	28.42	22.4	56.36	3263.0	24.76	23.92	60.53	2293.33	23.73	25.48	50.16	6494.0	29.1	25.02	52.6	3848.33	26.36	24.56	54.97	4677.5		25.76
2019-08-31 11:50:00	26.0	49.03	3187.33	28.54	22.38	56.28	3179.67	24.74	23.96	60.36	2524.67	23.74	25.48	49.35	6905.67	29.51	25.04	52.27	3759.67	26.44	24.58	54.47	5057.33		25.87
2019-08-31 12:00:00	25.92	48.56	3209.0	28.56	22.36	55.78	3396.0	24.78	23.94	59.94	2767.33	23.75	25.48	48.64	4933.0	29.59	24.94	51.68	3970.0	26.5	24.53	53.94	3021.5		25.85
2019-08-31 12:10:00	25.86	48.24	3704.0	28.58	22.3	55.38	3314.5	24.78	23.94	59.72	2752.0	23.73	25.31	48.57	1865.67	29.16	24.97	50.86	5976.0	26.74	24.5	53.86	3980.0		25.79
2019-08-31 12:20:00	25.9	47.86	4055.5	28.67	22.33	54.92	3873.0	24.93	23.96	59.3	2897.67	23.75	25.25	48.77	1849.0	28.85	24.92	50.5	3839.75	26.78	24.5	53.64	2675.75		25.76
2019-08-31 12:30:00	25.83	47.64	3088.33	28.65	22.36	55.12	2902.75	24.86	23.9	59.25	2228.33	23.77	25.21	48.96	1556.67	28.57	24.89	51.17	3185.67	26.54	24.46	53.98	1900.25		25.7
2019-08-31 12:40:00	25.58	48.09	2182.33	28.37	22.08	55.99	2593.33	24.58	23.6	60.24	1681.67	23.59	24.96	49.36	1458.33	28.25	24.44	52.35	2259.67	26.1	24.17	54.85	1566.67		25.44
2019-08-31 12:50:00	25.52	48.37	3139.75	28.14	22.08	56.16	3084.75	24.46	23.61	60.23	2282.33	23.49	24.96	49.66	1790.0	28.03	24.67	52.68	2398.0	25.93	24.19	54.94	1906.75		25.34
2019-08-31 13:00:00	25.58	48.35	3044.0	28.12	22.13	56.02	3197.0	24.48	23.61	60.08	2656.0	23.5	24.94	49.69	1577.67	27.95	24.71	52.71	2237.33	25.87	24.21	54.84	1835.67		25.31
2019-08-31 13:10:00	25.56	48.16	3863.75	28.17	22.1	55.96	2722.25	24.42	23.63	59.91	2331.33	23.5	24.94	49.72	1423.67	27.89	24.57	52.79	2085.67	25.78	24.24	55.06	1567.75		25.25
2019-08-31 13:20:00	25.56	48.01	3330.33	28.27	22.08	56.22	2235.33	24.42	23.58	60.05	1932.67	23.52	24.92	49.89	1146.33	27.77	24.36	53.12	1638.25	25.71	24.15	55.2	1285.33		25.2
2019-08-31 13:30:00	25.05	48.47	1763.75	27.83	21.75	56.8	1716.0	24.13	23.23	61.01	1162.67	23.18	24.48	50.21	794.0	27.46	23.77	54.15	1124.33	25.29	23.72	55.99	681.0		24.93
2019-08-31 13:40:00	24.77	50.47	1869.33	27.36	24.08	61.0	1682.75	24.46	23.92	64.01	1141.33	24.19	24.52	51.57	784.67	27.04	24.31	58.55	1119.67	25.57	23.7	59.05	614.75		24.66
2019-08-31 13:50:00	25.31	51.9	1957.25	27.33	22.73	57.93	1804.33	24.98	24.55	61.53	1258.33	24.33	24.87	52.91	968.33	27.03	24.64	56.19	1268.0	25.76	23.94	59.32	757.67		24.82
2019-08-31 14:00:00	24.69	52.49	1901.67	27.04	23.11	60.2	1779.5	24.54	23.4	64.28	1247.33	23.85	24.42	53.14	1057.33	26.85	24.13	59.31	1217.0	25.34	23.92	61.54	751.0		24.62
2019-08-31 14:10:00	25.19	54.05	1746.75	26.94	22.02	59.92	1699.67	24.61	23.94	64.17	1165.0	23.78	24.88	54.51	833.67	26.82	24.37	58.53	1121.33	25.38	23.9	60.89	662.33		24.83
2019-08-31 14:20:00	24.94	55.52	1698.5	26.67	23.69	62.88	1679.0	24.51	24.02	65.92	1143.0	24.25	24.31	54.68	801.5	26.58	24.34	61.69	1084.25	25.32	24.17	63.68	629.25		24.64
2019-08-31 14:30:00	24.46	54.24	1690.0	26.54	21.08	59.68	1668.33	23.97	23.0	65.48	1134.0	23.06	24.13	55.18	787.67	26.48	23.5	59.22	1069.67	24.56	23.11	60.56	612.33		24.7
2019-08-31 14:40:00	24.78	57.05	1681.0	26.37	23.52	65.48	1672.5	24.1	24.04	68.35	1135.67	23.98	24.62	56.5	786.0	26.28	24.52	64.15	1069.33	25.04	24.25	63.9	611.5		24.72
2019-08-31 14:50:00	24.52	56.81	1688.33	26.3	22.7	63.98	1679.75	24.15	23.15	68.36	1143.0	23.42	24.11	56.73	794.67	26.25	23.98	63.16	1071.5	24.9	23.7	63.7	611.25		24.72
2019-08-31 15:00:00	25.0	57.56	1668.25	26.31	23.44	63.05	1669.67	24.63	25.11	65.78	1134.67	24.25	24.83	57.69	775.67	26.28	24.73	61.23	1053.33	25.26	24.15	62.52	592.67		24.91
2019-08-31 15:10:00	24.65	58.09	1643.0	26.18	23.83	64.6	1645.0	24.44	23.75	67.83	1108.67	24.12	24.46	57.88	751.0	26.15	23.89	64.39	1026.67	25.07	24.33	64.88	559.33		24.72
2019-08-31 15:20:00	24.7	57.72	1611.5	26.19	22.4	62.82	1608.5	24.54	24.34	66.6	1087.33	23.73	24.5	58.02	718.67	26.2	24.19	62.42	990.0	25.02	23.27	62.39	524.33		24.79
2019-08-31 15:30:00	24.95	58.83	1580.5	26.12	24.5	64.53	1579.67	24.71	24.67	66.38	1056.67	24.57	24.79	58.92	686.67	26.09	24.98	62.54	957.0	25.35	24.8	64.89	493.25		24.76
2019-08-31 15:40:00	24.44	58.46	1548.33	26.02	22.94	63.79	1546.0	24.5	23.9	67.77	1021.67	23.72	24.17	58.52	668.67	26.06	23.63	63.38	927.33	24.84	23.44	64.28	454.33		24.67
2019-08-31 15:50:00	24.84	58.8	1492.75	26.03	23.12	62.62	1491.0	24.72	24.46	65.47	983.33	24.23	24.73	59.23	621.0	26.04	24.77	61.75	873.67	25.24	23.97	63.79	389.5		24.78
2019-08-31 16:00:00	24.54	59.97	1451.33	25.86	24.08	65.44	1445.5	24.46	23.79	68.39	932.33	24.18	24.38	59.47	579.0	25.87	24.3	64.7	825.75	25.01	24.39	66.0	336.75		24.63
2019-08-31 16:10:00	24.48	59.19	1429.33	25.84	22.44	63.28	1419.5	24.5	23.69	67.68	914.25	23.82	24.35	59.58	554.67	25.89	23.94	62.66	801.0	24.83	23.05	63.92	309.67		24.68
2019-08-31 16:20:00	24.81	60.78	1405.67	25.75	24.92	65.34	1397.33	24.67	24.85	66.14	881.67	24.69	24.79	60.65	537.0	25.77	24.75	65.03	779.67	25.15	24.56	66.08	284.75		24.66
2019-08-31 16:30:00	24.64	59.95	1356.25	25.72	22.52	64.05	1341.0	24.48	23.17	68.4	831.33	23.65	24.0	60.14	487.0	25.73	23.91	63.81	721.25	24.76	22.96	64.78	219.67		24.56
2019-08-31 16:40:00	24.81	61.53	1282.0	25.62	25.17	65.82	1275.33	24.76	25.19	66.02	778.5	25.14	24.88	61.44	428.33	25.63	25.07	64.56	642.0	25.22	24.82	66.71	140.25		24.62
2019-08-31 16:50:00	24.14	59.47	1250.0	25.57	21.8	62.37	1243.5	24.37	23.02	66.8	759.67	23.39	23.19	59.9	354.67	25.5	23.42	61.76	615.67	24.63	22.0	61.66	103.33		24.46
2019-08-31 17:00:00	24.02	61.53	1238.25	25.24	23.65	66.38	1238.33	24.13	23.34	68.03	747.0	23.9	23.73	61.49	368.67	25.18	23.92	66.3	604.0	24.6	23.32	68.93	91.0		23.94
2019-08-31 17:10:00	24.86	62.77	1225.67	25.32	25.03	66.24	1223.5	24.8	25.04	66.54	737.67	25.08	24.86	62.83	388.33	25.23	25.11	65.48	591.0	25.22	24.78	68.43	78.25		24.42
2019-08-31 17:20:00	24.67	62.02	1216.0	25.39	22.56	63.26	1204.75	24.58	24.27	66.46	730.33	24.21	24.48	62.43	378.67	25.36	24.28	63.79	577.0	24.74	24.25	65.94	62.0		24.78
2019-08-31 17:30:00	23.63	60.63	1196.33	25.08	21.44	64.87	1186.33	23.29	22.41	69.68	714.25	22.77	23.27	61.28	363.67	25.08	23.0	64.94	560.33	23.82	23.34	63.45	42.5		24.58
2019-08-31 17:40:00	23.8	63.03	1188.75	24.88	23.25	69.2	1175.75	23.6	23.31	72.04	695.0	23.56	23.69	62.64	344.33	24.87	23.65	68.92	548.0	24.1	23.75	66.88	27.0		24.41
2019-08-31 17:50:00	24.42	64.14	1177.33	24.92	24.52	68.1	1168.0	24.25	24.44	68.67	689.67	24.43	24.38	63.93	337.0	24.91	24.52	67.53	537.33	24.63	24.33	67.91	17.25		24.5
2019-08-31 18:00:00	24.7	64.12	1171.75	25.06	24.74	66.16	1166.25	24.77	24.81	66.33	694.0	24.9	24.73	64.07	331.0	25.05	24.89	65.68	534.75	25.02	24.64	66.95	15.0		24.71
2019-08-31 18:10:00	24.88	63.75	1169.25	25.19	24.78	64.81	1165.5	25.08	24.92	65.47	691.0	25.08	24.81	63.89	335.0	25.18	24.98	64.68	533.67	25.19	24.69	66.1	15.0		24.86
2019-08-31 18:20:00	24.88	63.43	1168.67	25.26	24.76	64.06	1167.5	25.2	24.92	65.01	684.33	25.17	24.81	63.79	333.67	25.19	24.97	64.23	533.25	25.25	24.69	65.56	15.0		24.92
2019-08-31 18:30:00	24.88	63.23	1168.25	25.3	24.69	63.64	1165.67	25.26	24.83	64.72	686.33	25.15	24.75	63.65	326.67	25.19	24.92	64.0	534.0	25.24	24.67	65.23	14.33		24.95
2019-08-31 18:40:00	24.81	63.15	1168.0	25.3	24.63	63.42	1166.0	25.25	24.78	64.77	687.0	25.11	24.69	63.58	325.5	25.19	24.88	64.04	534.0	25.22	24.63	65.15	14.25		24.94
2019-08-31 18:50:00	24.78	63.13	1169.25	25.3	24.54	63.36	1166.5	25.22	24.72	64.89	685.0	25.06	24.63	63.54	327.67	25.18	24.8	64.18	534.5	25.16	24.56	65.2	14.33		24.91
2019-08-31 19:00:00	24.71	63.1	1171.67	25.27	24.46	63.28	1168.0	25.18	24.65	64.9	681.33	25.0	24.54	63.51	325.33	25.16	24.71	64.21	534.67	25.1	24.48	65.16	14.5		24.86
2019-08-31 19:10:00	24.64	63.18	1167.75	25.21	24.41	63.33	1167.0	25.12	24.54	65.01	681.67	24.92	24.48	63.57	327.67	25.07	24.65	64.34	534.67	25.04	24.41	65.29	14.75		24.78
2019-08-31 19:20:00	24.56	63.28	1168.0	25.16	24.33	63.41	1166.0	25.05	24.48	65.18	680.33	24.85	24.4	63.65	326.67	25.0	24.6	64.56	534.5	24.96	24.33	65.47	14.0		24.69
2019-08-31 19:30:00	24.48	63.3	1169.0	25.09	24.25	63.45	1168.0	24.98	24.41	65.26	684.25	24.76	24.31	63.74	326.33	24.92	24.48	64.59	534.67	24.86	24.25	65.53	14.0		24.66
2019-08-31 19:40:00	24.4	63.37	1168.0	25.0	24.18	63.51	1166.5	24.9	24.31	65.38	680.0	24.67	24.23	63.79	325.33	24.85	24.42	64.77	535.67	24.77	24.17	65.69	14.0		24.57
2019-08-31 19:50:00	24.31	63.5	1167.67	24.93	24.13	63.6	1167.67	24.85	24.27	65.45	683.33	24.62	24.17	63.9	321.0	24.76	24.38	64.84	535.33	24.73	24.11	65.81	14.0		24.49
2019-08-31 20:00:00	24.26	63.58	1170.75	24.86	24.06	63.58	1168.0	24.78	24.21	65.38	690.0	24.56	24.11	63.97	322.67	24.71	24.33	64.76	535.25	24.66	24.03	65.78	14.25		24.42
2019-08-31 20:10:00	24.19	63.59	1169.33	24.79	24.0	63.53	1168.75	24.71	24.13	65.4	687.33	24.49	24.06	64.01	327.5	24.62	24.25	64.72	535.0	24.61	23.98	65.82	14.67		24.35
2019-08-31 20:20:00	24.18	63.7	1170.75	24.74	23.94	63.74	1168.0	24.65	24.13	65.52	678.0	24.46	24.0	64.12	330.33	24.57	24.25	64.92	535.33	24.56	23.94	65.99	15.0		24.3
2019-08-31 20:30:00	24.15	63.8	1171.33	24.69	23.94	63.81	1168.5	24.62	24.1	65.63	690.25	24.43	23.98	64.21	327.33	24.53	24.2	65.0	535.25	24.52	23.92	66.12	14.67		24.26
2019-08-31 20:40:00	24.13	63.87	1170.75	24.65	23.94	63.87	1168.67	24.59	24.06	65.71	697.0	24.4	23.94	64.27	328.0	24.5	24.19	65.1	536.0	24.48	23.88	66.21	14.75		24.21
2019-08-31 20:50:00	24.11	64.07	1173.25	24.6	23.88	64.04	1169.5	24.57	24.06	65.9	687.0	24.38	23.94	64.41	328.5	24.48	24.19	65.31	536.33	24.48	23.88	66.45	15.0		24.18
2019-08-31 21:00:00	24.08	64.22	1174.0	24.57	23.86	64.08	1169.25	24.54	24.0	65.92	688.33	24.34	23.94	64.52	331.67	24.45	24.14	65.4	536.25	24.45	23.83	66.58	15.0		24.15
2019-08-31 21:10:00	24.03	64.26	1171.5	24.51	23.81	64.04	1169.67	24.49	23.96	65.9	692.67	24.3	23.88	64.57	329.67	24.42	24.08	65.29	536.33	24.41	23.75	66.5	15.0		24.12
2019-08-31 21:20:00	23.96	64.31	1172.33	24.5	23.75	64.0	1170.25	24.45	23.9	65.86	688.33	24.25	23.83	64.64	325.33	24.37	24.06	65.26	536.67	24.38	23.72	66.54	14.75		24.07
2019-08-31 21:30:00	23.94	64.35	1171.75	24.49	23.69	64.23	1169.33	24.41	23.88	66.16	690.33	24.21	23.79	64.68	332.33	24.32	24.0	65.45	535.75	24.32	23.68	66.71	15.0		24.02
2019-08-31 21:40:00	23.92	64.54	1174.33	24.49	23.66	64.43	1169.5	24.36	23.81	66.35	685.67	24.15	23.73	64.82	325.33	24.28	23.96	65.68	536.0	24.28	23.61	66.97	15.0		23.98
2019-08-31 21:50:00	23.83	64.6	1173.5	24.41	23.56	64.56	1170.0	24.29	23.75	66.41	697.0	24.1	23.69	64.93	329.33	24.23	23.9	65.73	536.0	24.22
2019-08-31 22:00:00	23.75	64.76	1172.33	24.34	23.52	64.64	1169.67	24.24	23.69	66.52	694.0	24.03	23.63	65.07	338.67	24.16	23.83	65.81	536.75	24.16
2019-08-31 22:10:00	23.74	64.85	1175.0	24.28	23.48	64.8	1171.25	24.17	23.63	66.64	696.5	23.99	23.56	65.13	334.75	24.11	23.79	66.02	537.0	24.1
2019-08-31 22:20:00	23.69	64.99	1176.0	24.24	23.44	65.06	1170.33	24.13	23.61	66.88	698.0	23.96	23.54	65.32	333.0	24.06	23.75	66.19	536.33	24.07
2019-08-31 22:30:00	23.63	65.16	1174.0	24.18	23.38	65.2	1170.67	24.08	23.53	67.0	694.0	23.88	23.46	65.47	335.67	24.0	23.73	66.28	537.33	24.03
2019-08-31 22:40:00	23.53	65.19	1173.5	24.12	23.29	65.18	1170.0	24.01	23.44	67.09	685.67	23.81	23.38	65.5	344.67	23.94	23.63	66.29	537.33	23.94
2019-08-31 22:50:00	23.44	65.3	1173.33	24.06	23.25	65.31	1170.0	23.95	23.44	67.13	695.33	23.76	23.33	65.68	332.0	23.87	23.56	66.48	537.67	23.89
2019-08-31 23:00:00	23.44	65.52	1174.25	23.99	23.25	65.55	1171.5	23.92	23.44	67.35	683.0	23.75	23.31	65.88	348.0	23.83	23.54	66.86	537.25	23.84
2019-08-31 23:10:00	23.38	65.75	1173.67	23.95	23.25	65.81	1173.0	23.92	23.4	67.63	683.67	23.73	23.27	66.14	345.0	23.79	23.5	67.23	537.33	23.78
2019-08-31 23:20:00	23.34	65.98	1173.25	23.9	23.2	66.11	1173.0	23.89	23.38	68.0	698.33	23.7	23.23	66.43	342.0	23.73	23.48	67.55	537.67	23.74
2019-08-31 23:30:00	23.3	66.33	1172.25	23.85	23.19	66.41	1174.33	23.86	23.38	68.24	691.0	23.68	23.17	66.78	342.0	23.68	23.44	67.99	537.5	23.69
2019-08-31 23:40:00	23.25	66.64	1170.33	23.8	23.19	66.69	1175.0	23.83	23.31	68.55	692.67	23.66	23.13	67.05	349.0	23.64	23.4	68.29	538.67	23.66
2019-08-31 23:50:00	23.25	66.84	1170.5	23.76	23.15	67.0	1173.67	23.81	23.31	68.83	684.0	23.65	23.13	67.35	342.33	23.6	23.38	68.53	537.67	23.66
2019-09-01 00:00:00	23.19	67.14	1171.0	23.72	23.13	67.24	1173.75	23.78	23.31	69.09	696.5	23.62	23.11	67.66	348.67	23.56	23.38	68.82	538.0	23.65
2019-09-01 00:10:00	23.19	67.41	1171.75	23.7	23.13	67.55	1175.0	23.76	23.31	69.3	690.0	23.61	23.06	67.96	343.33	23.54	23.38	69.06	538.67	23.62
2019-09-01 00:20:00	23.19	67.63	1172.67	23.68	23.11	67.81	1175.67	23.75	23.25	69.59	688.33	23.59	23.06	68.2	340.33	23.52	23.36	69.31	538.67	23.6
2019-09-01 00:30:00	23.13	67.9	1170.5	23.65	23.04	68.09	1174.25	23.72	23.23	69.93	700.67	23.54	23.02	68.47	339.67	23.49	23.31	69.67	538.25	23.56
2019-09-01 00:40:00	23.11	68.16	1170.0	23.61	23.0	68.34	1174.33	23.69	23.19	70.27	689.67	23.52	22.96	68.75	333.0	23.44	23.25	70.02	538.33	23.52
2019-09-01 00:50:00	23.03	68.43	1172.5	23.57	22.96	68.65	1175.0	23.65	23.13	70.59	685.67	23.48	22.94	69.12	333.0	23.39	23.2	70.34	538.75	23.48
2019-09-01 01:00:00	23.0	68.78	1172.5	23.53	22.91	68.98	1176.0	23.59	23.13	70.85	696.0	23.44	22.88	69.36	337.5	23.38	23.19	70.63	539.5	23.44
2019-09-01 01:10:00	22.94	68.97	1171.33	23.5	22.88	69.22	1174.67	23.56	23.06	71.05	701.67	23.43	22.88	69.71	344.0	23.33	23.13	70.91	539.0	23.41
2019-09-01 01:20:00	22.94	69.24	1172.0	23.46	22.88	69.5	1175.25	23.55	23.06	71.27	691.67	23.4	22.88	69.86	366.67	23.3	23.13	71.14	539.25	23.39
2019-09-01 01:30:00	22.94	69.48	1172.33	23.43	22.88	69.68	1176.33	23.53	23.06	71.53	688.67	23.37	22.86	70.08	357.0	23.28	23.11	71.39	539.0	23.36
2019-09-01 01:40:00	22.91	69.74	1171.5	23.4	22.83	69.89	1177.25	23.5	23.0	71.77	694.0	23.35	22.81	70.32	360.33	23.25	23.06	71.61	539.33	23.33
2019-09-01 01:50:00	22.88	69.95	1172.33	23.38	22.81	70.16	1177.5	23.46	23.0	72.03	704.67	23.31	22.79	70.62	358.67	23.22	23.04	71.84	539.75	23.29
2019-09-01 02:00:00	22.86	70.15	1172.0	23.35	22.81	70.44	1176.33	23.44	23.0	72.25	693.0	23.3	22.75	70.94	356.0	23.19	23.0	72.13	540.67	23.26
2019-09-01 02:10:00	22.83	70.45	1172.25	23.32	22.75	70.64	1174.75	23.42	22.98	72.45	690.67	23.29	22.75	71.16	356.0	23.16	23.0	72.29	539.67	23.26
2019-09-01 02:20:00	22.83	70.68	1171.33	23.31	22.75	70.87	1175.0	23.4	22.94	72.62	694.33	23.27	22.75	71.46	356.33	23.14	23.0	72.49	540.0	23.25
2019-09-01 02:30:00	22.81	70.82	1172.25	23.29	22.75	71.02	1176.0	23.4	22.94	72.8	701.0	23.25	22.73	71.55	360.0	23.13	23.0	72.7	540.0	23.22
2019-09-01 02:40:00	22.81	71.01	1172.33	23.27	22.73	71.17	1177.67	23.38	22.94	72.92	692.67	23.25	22.69	71.72	338.0	23.1	22.96	72.84	539.67	23.21
2019-09-01 02:50:00	22.76	71.16	1172.75	23.25	22.7	71.3	1175.75	23.36	22.9	73.1	696.67	23.22	22.63	71.91	293.0	23.08	22.94	73.01	539.75	23.19
2019-09-01 03:00:00	22.75	71.33	1172.67	23.23	22.66	71.47	1175.5	23.34	22.88	73.28	696.67	23.18	22.58	72.08	291.33	23.05	22.9	73.19	539.67	23.16
2019-09-01 03:10:00	22.7	71.55	1173.5	23.2	22.63	71.63	1175.33	23.3	22.81	73.47	690.33	23.15	22.56	72.34	291.33	23.0	22.88	73.35	540.33	23.12
2019-09-01 03:20:00	22.69	71.73	1174.33	23.17	22.6	71.8	1176.25	23.26	22.79	73.6	699.67	23.11	22.5	72.41	291.33	22.97	22.84	73.53	540.5	23.08
2019-09-01 03:30:00	22.63	71.85	1173.75	23.13	22.56	72.0	1176.0	23.23	22.75	73.8	692.67	23.07	22.48	72.61	293.33	22.93	22.81	73.77	540.33	23.04
2019-09-01 03:40:00	22.56	71.97	1173.75	23.1	22.54	72.16	1177.0	23.19	22.73	73.93	696.67	23.04	22.44	72.82	293.67	22.9	22.75	73.89	540.33	23.01
2019-09-01 03:50:00	22.56	72.21	1173.0	23.06	22.5	72.33	1175.67	23.16	22.75	74.05	700.33	23.03	22.44	73.03	293.0	22.86	22.75	74.06	540.5	23.0
2019-09-01 04:00:00	22.56	72.33	1173.0	23.04	22.5	72.46	1177.0	23.16	22.69	74.18	693.33	23.02	22.44	73.22	294.33	22.85	22.75	74.2	539.67	22.99
2019-09-01 04:10:00	22.56	72.44	1174.33	23.03	22.5	72.58	1175.75	23.14	22.69	74.28	697.0	23.01	22.44	73.38	294.0	22.84	22.75	74.28	540.67	22.98
2019-09-01 04:20:00	22.56	72.6	1175.67	23.01	22.52	72.69	1177.67	23.13	22.69	74.34	698.0	23.01	22.44	73.52	296.0	22.84	22.75	74.36	542.25	22.98
2019-09-01 04:30:00	22.56	72.7	1180.33	23.0	22.5	72.74	1183.33	23.14	22.69	74.42	702.67	23.0	22.44	73.64	300.67	22.83	22.75	74.46	547.67	22.97
2019-09-01 04:40:00	22.56	72.83	1188.25	23.0	22.5	72.8	1192.67	23.14	22.71	74.47	707.0	23.01	22.44	73.76	310.67	22.83	22.75	74.49	556.0	22.98
2019-09-01 04:50:00	22.56	72.95	1201.0	23.0	22.52	72.86	1207.0	23.15	22.75	74.52	726.0	23.02	22.44	73.8	320.67	22.83	22.75	74.54	567.75	22.98
2019-09-01 05:00:00	22.63	73.03	1217.0	23.01	22.56	72.89	1225.75	23.15	22.75	74.52	737.0	23.03	22.46	73.93	336.0	22.84	22.79	74.55	585.33	23.0
2019-09-01 05:10:00	22.63	73.11	1228.5	23.04	22.56	72.92	1238.0	23.17	22.77	74.49	752.0	23.07	22.5	73.95	348.67	22.86	22.81	74.56	598.33	23.01
2019-09-01 05:20:00	22.67	73.17	1245.67	23.07	22.63	72.96	1260.25	23.21	22.83	74.43	772.0	23.11	22.52	73.97	365.67	22.9	22.86	74.46	618.0	23.06
2019-09-01 05:30:00	22.74	73.2	1274.0	23.11	22.71	72.9	1291.0	23.25	22.9	74.3	804.33	23.17	22.56	73.9	393.33	22.94	22.92	74.34	649.0	23.13
2019-09-01 05:40:00	22.83	73.18	1301.33	23.17	22.8	72.78	1324.75	23.32	22.98	74.07	835.0	23.25	22.67	73.84	419.33	23.0	23.0	74.17	677.67	23.19
2019-09-01 05:50:00	22.94	73.09	1323.5	23.25	22.9	72.64	1349.67	23.41	23.08	73.88	856.0	23.35	22.77	73.74	442.0	23.1	23.08	73.95	698.67	23.29
2019-09-01 06:00:00	23.08	73.0	1352.33	23.36	23.03	72.4	1390.5	23.52	23.23	73.55	897.0	23.48	22.9	73.64	472.67	23.22	23.25	73.55	737.0	23.44
2019-09-01 06:10:00	23.25	72.82	1387.25	23.48	23.25	72.02	1445.0	23.67	23.44	73.01	938.67	23.64	23.1	73.41	511.33	23.37	23.44	73.04	778.0	23.6
2019-09-01 06:20:00	23.52	72.56	1426.25	23.68	23.47	71.6	1492.25	23.86	23.67	72.39	986.33	23.88	23.31	73.12	550.67	23.57	23.67	72.42	826.0	23.82
2019-09-01 06:30:00	23.81	72.2	1465.33	23.92	23.75	71.01	1540.0	24.1	23.96	71.58	1029.33	24.14	23.65	72.74	594.67	23.81	23.98	71.55	876.0	24.1
2019-09-01 06:40:00	24.1	71.68	1501.5	24.18	24.11	70.13	1602.33	24.41	24.29	70.68	1087.0	24.44	23.98	72.24	644.33	24.09	24.28	70.57	925.5	24.4
2019-09-01 06:50:00	24.48	71.08	1552.0	24.46	24.5	69.29	1668.75	24.75	24.67	69.65	1154.33	24.78	24.33	71.78	710.33	24.39	24.67	69.49	980.67	24.76
2019-09-01 07:00:00	24.84	70.4	1597.25	24.8	24.94	68.38	1720.33	25.11	25.13	68.52	1204.33	25.21	24.75	71.33	721.67	24.74	25.02	68.46	1018.67	25.13
2019-09-01 07:10:00	25.17	69.48	1658.33	25.15	24.02	65.5	1789.5	25.27	24.77	67.48	1288.33	24.55	25.08	70.71	761.0	25.11	25.06	66.47	1076.0	25.2
2019-09-01 07:20:00	24.08	67.03	1731.75	25.21	21.96	66.4	1959.67	24.38	22.9	73.64	1481.33	23.53	23.67	68.56	808.0	25.12	23.34	69.39	1133.67	24.31
2019-09-01 07:30:00	24.78	68.71	1798.25	25.3	24.61	70.42	2004.75	24.63	24.88	70.56	1489.67	25.01	24.38	69.61	842.5	25.13	24.73	70.63	1181.67	24.95
2019-09-01 07:40:00	24.62	65.68	1872.67	25.56	21.98	63.48	2008.33	24.64	23.15	69.57	1583.33	23.35	24.37	68.18	896.0	25.43	24.46	65.48	1246.75	24.78
2019-09-01 07:50:00	24.55	66.98	1994.25	25.55	23.7	69.73	2139.25	24.4	24.36	72.34	1713.67	24.61	24.31	67.97	944.67	25.38	24.48	70.94	1313.0	24.89
2019-09-01 08:00:00	25.02	65.09	2043.33	25.86	22.69	65.26	2315.25	24.72	23.67	68.97	1963.33	23.61	24.71	67.36	989.33	25.69	25.02	64.1	1370.67	25.05
2019-09-01 08:10:00	24.74	65.4	2061.0	25.87	24.25	69.13	2565.67	24.63	24.81	69.93	2192.67	24.79	24.54	66.8	1046.33	25.69	24.35	68.84	1443.0	25.01
2019-09-01 08:20:00	25.0	63.5	2101.67	26.11	22.63	64.57	2863.75	24.86	23.54	69.11	2285.0	23.77	24.38	65.31	1109.0	25.99	24.91	64.28	1543.75	25.22
2019-09-01 08:30:00	25.06	64.37	2280.5	26.2	24.21	67.36	2868.33	24.94	24.82	68.05	2403.67	24.58	25.13	65.96	1186.67	26.08	25.08	66.84	1742.67	25.45
2019-09-01 08:40:00	24.89	62.46	2265.25	26.36	22.64	64.99	2853.5	24.82	23.83	70.09	2578.33	24.13	24.67	64.34	1363.0	26.28	24.25	64.2	1779.33	25.18
2019-09-01 08:50:00	25.37	62.47	2297.67	26.55	23.45	63.86	2715.0	24.99	24.27	66.66	2137.33	23.95	25.25	64.54	1919.33	26.5	24.84	63.66	2408.75	25.49
2019-09-01 09:00:00	25.08	61.84	2342.25	26.58	23.92	66.43	3316.67	24.9	24.52	69.5	2929.0	24.43	24.77	63.11	1755.33	26.59	24.69	65.24	2198.33	25.53
2019-09-01 09:10:00	25.27	60.24	2405.0	26.75	22.16	62.48	3572.75	24.9	23.46	66.62	3096.33	23.66	24.92	62.54	1547.0	26.78	24.42	60.6	2025.67	25.34
2019-09-01 09:20:00	25.3	60.66	2484.25	26.81	23.71	65.63	3222.0	25.02	24.15	67.69	2395.67	24.36	25.06	61.98	1965.0	26.77	24.73	63.31	2372.25	25.57
2019-09-01 09:30:00	25.06	58.17	2546.0	26.93	21.86	60.78	3016.25	24.72	23.27	65.5	2706.67	23.45	24.82	61.08	1727.5	26.95	24.21	58.75	2401.67	25.32
2019-09-01 09:40:00	25.0	57.53	2610.5	26.98	23.84	62.9	3458.5	25.02	24.38	66.72	2217.0	24.54	24.75	59.48	2172.0	27.06	25.04	61.17	2619.33	25.84
2019-09-01 09:50:00	25.4	56.4	2701.67	27.25	22.52	58.47	3431.33	25.17	23.86	63.01	2200.33	23.66	24.97	57.91	2532.0	27.38	24.72	56.55	2824.0	25.78
2019-09-01 10:00:00	25.08	54.63	3215.75	27.23	21.74	57.57	3817.25	24.68	23.29	62.19	2864.0	23.29	24.65	56.65	2158.33	27.37	24.17	55.51	2546.67	25.32
2019-09-01 10:10:00	25.02	53.36	3234.75	27.26	21.67	57.11	3761.67	24.36	23.27	61.53	3117.0	23.16	24.65	55.48	1991.67	27.41	24.17	54.9	3434.33	25.28
2019-09-01 10:20:00	25.11	52.46	3024.67	27.3	21.72	56.9	3789.25	24.32	23.31	61.2	2468.67	23.16	24.65	54.47	2128.67	27.5	24.28	54.24	3780.0	25.35
2019-09-01 10:30:00	25.26	51.91	3361.0	27.44	21.86	56.61	3974.0	24.35	23.52	60.68	2496.67	23.26	24.81	53.67	2247.33	27.66	24.5	53.72	3655.25	25.48
2019-09-01 10:40:00	25.36	51.29	4025.0	27.67	21.98	56.25	4171.5	24.39	23.61	60.27	2694.33	23.4	24.92	52.99	2993.0	27.88	24.54	53.29	4011.67	25.66
2019-09-01 10:50:00	25.46	50.35	4897.33	27.92	22.0	55.65	3624.67	24.51	23.61	59.82	2293.0	23.38	25.04	52.18	2794.67	28.12	24.67	52.76	3868.0	25.79
2019-09-01 11:00:00	25.48	49.46	3756.67	28.15	22.02	55.4	5069.75	24.51	23.65	59.64	2407.0	23.43	25.11	51.21	5132.67	28.58	24.6	52.25	3141.25	25.88
2019-09-01 11:10:00	25.61	49.0	3548.25	28.19	22.1	54.96	4216.25	24.66	23.71	59.43	2418.0	23.46	25.23	50.27	6054.33	28.88	24.75	52.13	2914.0	25.94
2019-09-01 11:20:00	25.63	48.6	3347.25	28.23	22.13	55.02	3944.67	24.6	23.69	59.33	2442.33	23.5	25.29	49.69	2713.33	28.89	24.79	51.82	3825.0	25.99
2019-09-01 11:30:00	25.69	48.41	3148.67	28.26	22.2	55.12	3410.25	24.61	23.77	59.14	2407.67	23.59	25.31	49.38	3781.67	28.88	24.88	51.7	3515.67	26.11
2019-09-01 11:40:00	25.83	48.18	4385.25	28.34	22.19	54.96	3121.33	24.62	23.77	58.98	2259.67	23.61	25.38	49.0	5506.0	29.02	24.96	51.37	3929.5	26.23
2019-09-01 11:50:00	25.81	47.74	3151.33	28.46	22.24	54.83	3241.75	24.63	23.79	58.82	2583.67	23.58	25.38	48.07	8072.67	29.46	24.88	50.81	4063.0	26.37
2019-09-01 12:00:00	25.81	47.23	3395.0	28.49	22.25	54.58	3656.33	24.64	23.81	58.39	2906.0	23.62	25.33	47.47	6257.33	29.53	24.96	50.04	5268.0	26.51
2019-09-01 12:10:00	25.79	46.84	3836.0	28.54	22.06	53.98	3470.0	24.7	23.69	58.1	2806.67	23.54	25.21	47.27	2235.0	29.17	24.86	48.91	6823.0	26.79
2019-09-01 12:20:00	25.64	46.51	3994.25	28.52	22.03	53.49	4685.75	24.75	23.67	57.97	2685.67	23.5	25.02	47.49	1570.0	28.67	24.65	49.24	3377.33	26.5
2019-09-01 12:30:00	25.61	46.41	3281.0	28.42	22.02	53.78	2959.0	24.62	23.61	58.09	2462.33	23.45	24.96	47.78	1690.0	28.32	24.71	49.91	4228.0	26.24
2019-09-01 12:40:00	25.5	46.46	2786.25	28.26	21.88	54.15	2608.25	24.39	23.46	58.11	2207.33	23.35	24.86	47.92	1791.67	28.13	24.62	50.58	2738.5	25.96
2019-09-01 12:50:00	25.44	46.76	3066.5	28.1	21.94	54.54	2744.67	24.35	23.44	58.56	2298.0	23.31	24.83	48.06	1636.67	28.02	24.75	51.17	2269.67	25.82
2019-09-01 13:00:00	25.44	47.0	2971.33	28.02	21.94	54.89	2838.75	24.31	23.46	58.75	2657.67	23.35	24.81	48.27	1375.67	27.94	24.64	51.6	2084.0	25.7
2019-09-01 13:10:00	25.41	47.02	3827.0	28.04	21.89	55.13	2513.0	24.22	23.42	58.88	2121.33	23.3	24.75	48.49	1229.67	27.76	24.34	51.78	1974.67	25.63
2019-09-01 13:20:00	25.31	46.84	4235.0	28.13	21.83	55.33	2365.0	24.12	23.33	58.94	2277.67	23.29	24.69	48.79	1155.67	27.57	24.1	52.31	1844.67	25.46
2019-09-01 13:30:00	25.36	46.85	3221.25	28.13	21.75	55.38	2271.5	24.13	23.27	59.16	2259.0	23.23	24.61	49.07	1183.0	27.45	24.03	52.72	1816.0	25.3
2019-09-01 13:40:00	25.12	47.14	3678.0	27.89	22.09	56.22	2068.0	24.09	23.23	60.29	1561.33	23.35	24.5	49.27	1297.0	27.3	24.04	54.06	1645.67	25.36
2019-09-01 13:50:00	25.5	48.37	3927.33	28.0	23.91	57.58	2208.75	24.88	24.61	59.16	1616.0	24.76	25.31	50.44	2261.33	27.43	25.25	54.27	1787.33	26.17
2019-09-01 14:00:00	25.42	48.25	2565.25	27.89	21.77	55.53	2007.33	24.67	23.31	60.03	1523.0	23.43	25.15	50.18	3315.0	27.65	24.13	53.51	1586.0	25.52
2019-09-01 14:10:00	25.25	48.97	2367.67	27.57	23.88	57.28	1999.75	24.62	24.21	59.87	1497.0	24.45	24.67	50.09	1302.0	27.53	24.69	54.68	1468.33	25.89
2019-09-01 14:20:00	25.38	49.12	2103.75	27.56	22.21	54.92	1905.0	25.03	24.44	59.12	1446.33	23.81	24.88	50.49	966.0	27.46	24.42	53.11	1466.67	25.71
2019-09-01 14:30:00	25.09	50.19	2026.33	27.29	23.24	56.9	1842.5	24.59	23.84	60.24	1383.0	24.15	24.61	50.79	878.0	27.15	24.4	55.58	1288.75	25.52
2019-09-01 14:40:00	25.32	50.79	1901.0	27.25	22.0	56.6	1796.67	24.68	23.98	60.99	1322.67	23.65	25.0	51.84	816.67	27.12	24.21	54.91	1203.67	25.39
2019-09-01 14:50:00	24.94	51.52	1815.33	27.04	23.92	59.36	1748.0	24.59	24.02	62.2	1330.33	24.11	24.84	52.52	754.5	26.84	24.31	57.42	1137.33	25.48
2019-09-01 15:00:00	25.13	51.71	1746.0	27.02	21.92	57.82	1772.0	24.52	23.31	61.57	1480.33	23.43	24.63	52.63	721.67	26.85	24.05	56.5	1120.5	25.2
2019-09-01 15:10:00	25.13	53.12	1644.67	26.81	23.73	59.57	2029.67	24.64	24.35	62.22	1273.0	24.4	24.77	53.3	664.67	26.66	24.75	57.87	1226.67	25.51
2019-09-01 15:20:00	24.75	52.9	1485.5	26.66	22.91	58.91	1491.0	24.43	23.17	62.37	1064.0	23.54	24.23	53.39	579.33	26.55	23.75	58.16	856.33	25.06
2019-09-01 15:30:00	24.66	53.49	1290.75	26.42	22.81	58.43	1289.67	24.43	23.24	62.24	796.5	23.7	24.56	54.11	419.67	26.37	24.23	57.24	675.67	25.08
2019-09-01 15:40:00	24.85	54.45	1261.67	26.2	23.77	59.69	1264.0	24.47	24.42	61.18	776.0	24.26	24.65	54.76	390.33	26.1	24.48	58.62	641.5	25.12
2019-09-01 15:50:00	24.36	54.56	1269.0	26.0	23.35	60.04	1260.33	24.33	24.0	62.68	776.67	24.34	24.15	54.89	389.67	25.95	23.94	59.25	642.67	24.89
2019-09-01 16:00:00	24.75	54.77	1280.0	25.93	22.96	58.9	1275.0	24.61	23.46	62.82	784.33	23.6	24.61	55.44	402.67	25.86	24.44	57.83	655.67	25.06
2019-09-01 16:10:00	24.56	56.01	1310.25	25.7	24.98	60.67	1317.0	24.6	24.94	60.89	815.33	24.94	24.05	56.13	425.67	25.62	24.47	59.89	688.0	25.02
2019-09-01 16:20:00	24.71	55.72	1412.33	25.76	21.92	58.6	1417.33	24.59	23.23	63.92	895.0	23.54	24.58	56.34	536.0	25.7	24.42	59.07	792.33	24.83
2019-09-01 16:30:00	24.66	56.98	1395.75	25.62	24.81	60.74	1398.0	24.68	25.06	61.15	875.0	25.02	24.46	57.07	541.33	25.59	24.61	60.43	781.33	25.07
2019-09-01 16:40:00	24.47	56.73	1329.5	25.65	21.89	59.55	1334.33	24.58	23.13	64.87	832.0	23.59	24.31	57.05	474.0	25.67	24.08	60.16	717.0	24.85
2019-09-01 16:50:00	24.75	57.99	1275.0	25.53	24.96	61.89	1283.25	24.68	25.08	62.05	791.67	25.06	24.46	58.02	415.33	25.5	24.94	60.95	654.33	25.2
2019-09-01 17:00:00	24.5	57.12	1254.5	25.54	21.8	59.24	1250.0	24.27	23.15	63.28	764.67	23.12	24.5	58.0	386.0	25.56	24.08	59.35	630.0	24.6
2019-09-01 17:10:00	23.42	55.83	1234.0	25.13	21.56	62.47	1225.0	22.93	22.08	66.32	746.67	22.54	23.13	56.52	368.33	25.2	22.8	60.74	607.75	23.75
2019-09-01 17:20:00	24.04	58.78	1213.0	25.02	23.92	65.07	1211.0	23.65	23.28	66.94	728.0	23.68	23.83	58.36	349.67	25.02	23.84	64.26	589.5	24.23
2019-09-01 17:30:00	24.75	59.38	1188.67	25.15	24.94	62.99	1192.67	24.52	24.94	62.56	716.33	24.91	24.71	59.43	354.33	25.14	24.92	61.76	566.67	24.99
2019-09-01 17:40:00	25.03	59.37	1172.25	25.31	25.06	61.38	1176.0	25.06	25.17	61.4	698.67	25.3	24.98	59.59	346.67	25.24	25.2	60.62	548.5	25.33
2019-09-01 17:50:00	25.17	59.35	1162.67	25.46	24.65	60.04	1166.33	25.25	25.0	61.52	693.67	24.95	25.08	59.61	334.0	25.39	25.15	60.16	539.0	25.35
2019-09-01 18:00:00	23.8	57.14	1169.0	25.26	20.8	60.04	1160.5	23.28	22.0	63.73	687.0	22.32	23.62	58.19	335.0	25.22	22.94	58.39	540.33	23.96
2019-09-01 18:10:00	23.47	59.23	1167.75	24.82	22.58	65.33	1163.0	23.32	22.86	68.64	689.0	23.21	23.19	58.74	334.0	24.79	23.17	64.73	539.25	23.85
2019-09-01 18:20:00	24.17	60.73	1163.33	24.78	24.11	65.11	1165.0	23.92	24.19	65.54	693.33	24.24	23.98	60.58	330.33	24.71	24.23	64.39	537.0	24.42
2019-09-01 18:30:00	24.46	61.14	1162.75	24.88	24.36	63.82	1167.0	24.45	24.48	64.38	686.33	24.6	24.36	61.1	325.67	24.79	24.54	63.51	536.67	24.71
2019-09-01 18:40:00	24.56	61.39	1160.0	24.95	24.38	63.2	1166.25	24.71	24.5	64.18	688.67	24.73	24.44	61.34	332.33	24.87	24.61	63.32	537.25	24.84
2019-09-01 18:50:00	24.58	61.58	1162.5	25.0	24.38	62.91	1166.67	24.85	24.5	64.16	687.33	24.77	24.44	61.58	331.33	24.89	24.63	63.39	537.33	24.89
2019-09-01 19:00:00	24.56	61.67	1157.0	25.03	24.33	62.74	1166.75	24.9	24.46	64.16	691.0	24.78	24.38	61.78	329.0	24.89	24.61	63.39	537.0	24.9
2019-09-01 19:10:00	24.5	61.79	1160.0	25.02	24.25	62.71	1166.5	24.91	24.42	64.33	682.67	24.74	24.33	61.92	332.33	24.87	24.53	63.56	537.75	24.86
2019-09-01 19:20:00	24.46	62.01	1158.5	25.0	24.19	62.81	1166.67	24.89	24.38	64.56	689.0	24.7	24.27	62.13	331.0	24.84	24.5	63.91	537.33	24.8
2019-09-01 19:30:00	24.38	62.19	1158.0	24.95	24.16	62.8	1167.25	24.85	24.29	64.58	677.67	24.65	24.21	62.31	330.33	24.78	24.42	63.97	537.67	24.75
2019-09-01 19:40:00	24.31	62.26	1157.25	24.9	24.1	62.85	1166.5	24.8	24.25	64.61	694.67	24.6	24.15	62.45	328.67	24.73	24.34	64.04	538.0	24.68
2019-09-01 19:50:00	24.27	62.46	1158.67	24.85	24.06	63.0	1168.0	24.74	24.19	64.8	682.33	24.57	24.08	62.61	330.67	24.68	24.31	64.27	537.67	24.63
2019-09-01 20:00:00	24.25	62.6	1160.0	24.8	24.0	63.02	1167.5	24.71	24.17	64.86	693.0	24.52	24.06	62.81	327.0	24.63	24.29	64.29	538.67	24.6
2019-09-01 20:10:00	24.19	62.65	1160.33	24.75	23.94	62.96	1168.0	24.65	24.08	64.78	684.67	24.45	24.0	62.87	330.67	24.58	24.22	64.24	537.75	24.56
2019-09-01 20:20:00	24.13	62.74	1159.25	24.7	23.9	63.01	1169.5	24.6	24.06	64.85	688.0	24.41	23.94	62.98	346.33	24.53	24.19	64.22	538.0	24.5
2019-09-01 20:30:00	24.13	62.85	1161.67	24.64	23.88	63.16	1169.67	24.56	24.02	64.96	692.67	24.37	23.94	63.09	375.33	24.49	24.19	64.28	537.67	24.48
2019-09-01 20:40:00	24.08	62.94	1161.25	24.61	23.86	63.19	1168.75	24.54	24.0	65.01	694.0	24.34	23.94	63.21	363.33	24.46	24.16	64.33	537.75	24.46
2019-09-01 20:50:00	24.06	63.09	1162.25	24.55	23.81	63.32	1170.67	24.49	23.96	65.1	686.0	24.31	23.88	63.31	360.67	24.42	24.13	64.43	538.0	24.42
2019-09-01 21:00:00	24.0	63.24	1162.33	24.5	23.81	63.43	1168.33	24.47	23.94	65.23	689.33	24.29	23.88	63.5	357.67	24.4	24.11	64.61	538.33	24.41
2019-09-01 21:10:00	24.0	63.36	1163.25	24.5	23.78	63.47	1168.75	24.45	23.94	65.2	688.0	24.26	23.83	63.61	352.33	24.37	24.06	64.6	539.0	24.38
2019-09-01 21:20:00	23.96	63.39	1163.67	24.5	23.75	63.41	1169.33	24.43	23.9	65.17	691.0	24.25	23.81	63.65	350.0	24.34	24.06	64.57	538.67	24.33
2019-09-01 21:30:00	23.94	63.43	1161.25	24.49	23.74	63.49	1170.0	24.4	23.88	65.26	687.67	24.22	23.79	63.73	353.0	24.31	24.0	64.63	538.67	24.32
2019-09-01 21:40:00	23.94	63.56	1161.67	24.49	23.69	63.61	1169.33	24.38	23.88	65.35	691.67	24.19	23.75	63.82	350.67	24.28	24.0	64.73	538.33	24.29
2019-09-01 21:50:00	23.91	63.6	1162.75	24.48	23.68	63.65	1170.0	24.34	23.81	65.45	694.67	24.17	23.75	63.91	352.67	24.26	23.97	64.75	538.5	24.27
2019-09-01 22:00:00	23.86	63.75	1161.0	24.42	23.63	63.75	1168.75	24.32	23.81	65.56	692.67	24.13	23.69	64.02	350.0	24.23	23.94	64.86	539.33	24.24
2019-09-01 22:10:00	23.86	63.89	1163.0	24.39	23.63	63.87	1169.67	24.29	23.79	65.65	694.33	24.13	23.69	64.14	354.33	24.2	23.94	65.02	539.25	24.22
2019-09-01 22:20:00	23.81	63.95	1164.67	24.36	23.63	63.94	1170.0	24.27	23.75	65.69	694.33	24.11	23.67	64.19	355.33	24.18	23.9	65.13	538.33	24.19
2019-09-01 22:30:00	23.81	64.03	1165.67	24.34	23.63	63.9	1171.0	24.26	23.75	65.62	687.0	24.09	23.65	64.29	358.67	24.16	23.88	65.11	539.0	24.18
2019-09-01 22:40:00	23.8	64.04	1162.25	24.31	23.56	63.89	1170.25	24.24	23.71	65.65	687.67	24.06	23.63	64.31	355.0	24.13	23.88	65.05	539.67	24.16
2019-09-01 22:50:00	23.75	64.08	1161.33	24.28	23.53	63.9	1170.0	24.21	23.69	65.7	689.5	24.03	23.58	64.4	352.33	24.1	23.83	65.02	539.0	24.13
2019-09-01 23:00:00	23.75	64.13	1163.5	24.26	23.5	63.93	1170.5	24.17	23.65	65.72	691.0	23.99	23.56	64.39	354.33	24.09	23.81	65.1	539.25	24.11
2019-09-01 23:10:00	23.73	64.12	1164.33	24.24	23.5	63.92	1170.0	24.14	23.63	65.62	693.67	23.98	23.56	64.41	351.0	24.05	23.79	65.03	539.33	24.07
2019-09-01 23:20:00	23.69	64.08	1163.5	24.21	23.46	63.78	1169.75	24.12	23.63	65.41	690.33	23.96	23.5	64.4	349.33	24.02	23.75	64.9	539.33	24.04
2019-09-01 23:30:00	23.64	64.09	1162.75	24.18	23.44	63.66	1170.0	24.11	23.63	65.26	689.33	23.96	23.5	64.41	352.33	24.0	23.75	64.94	539.75	24.02
2019-09-01 23:40:00	23.65	64.18	1161.0	24.15	23.5	63.79	1170.5	24.12	23.63	65.42	690.67	23.98	23.5	64.52	353.33	23.98	23.75	65.17	539.33	24.01
2019-09-01 23:50:00	23.63	64.26	1161.5	24.14	23.52	64.02	1170.75	24.14	23.69	65.68	689.0	23.99	23.48	64.7	351.0	23.98	23.75	65.37	539.67	24.01
2019-09-02 00:00:00	23.63	64.46	1161.67	24.13	23.54	64.21	1172.0	24.15	23.69	65.88	692.0	23.99	23.5	64.9	354.33	23.97	23.75	65.56	539.67	24.02
2019-09-02 00:10:00	23.63	64.6	1161.75	24.12	23.54	64.35	1172.0	24.16	23.69	65.98	690.0	24.0	23.48	65.08	358.5	23.96	23.75	65.69	540.0	24.03
2019-09-02 00:20:00	23.63	64.79	1160.33	24.11	23.56	64.55	1172.33	24.16	23.69	66.2	691.33	24.01	23.44	65.29	355.33	23.95	23.75	65.91	539.33	24.02
2019-09-02 00:30:00	23.63	65.0	1157.75	24.09	23.56	64.78	1170.5	24.16	23.69	66.39	693.67	24.02	23.44	65.51	348.33	23.94	23.75	66.14	540.0	24.02
2019-09-02 00:40:00	23.63	65.24	1158.0	24.09	23.56	65.0	1170.5	24.17	23.75	66.54	696.0	24.03	23.44	65.67	344.67	23.93	23.77	66.32	539.33	24.03
2019-09-02 00:50:00	23.63	65.4	1157.67	24.09	23.56	65.15	1171.0	24.18	23.75	66.66	691.33	24.05	23.44	65.86	343.33	23.94	23.81	66.45	539.67	24.05
2019-09-02 01:00:00	23.63	65.59	1158.75	24.09	23.56	65.29	1171.5	24.19	23.75	66.82	692.0	24.06	23.44	66.02	344.67	23.94	23.81	66.56	540.0	24.06
2019-09-02 01:10:00	23.63	65.73	1158.67	24.09	23.56	65.42	1170.33	24.2	23.75	66.96	692.67	24.06	23.44	66.15	342.33	23.93	23.8	66.73	540.25	24.05
2019-09-02 01:20:00	23.6	65.85	1158.0	24.08	23.56	65.51	1024.75	24.18	23.75	67.09	688.67	24.04	23.4	66.33	310.33	23.91	23.75	66.84	539.33	24.04
2019-09-02 01:30:00	23.56	65.99	1158.33	24.05	23.54	65.71	1171.75	24.17	23.69	67.25	687.33	24.03	23.38	66.45	292.0	23.89	23.75	67.07	539.5	24.02
2019-09-02 01:40:00	23.58	66.17	1158.0	24.05	23.56	65.9	1171.0	24.16	23.73	67.38	695.67	24.04	23.38	66.64	292.67	23.88	23.75	67.23	540.0	24.02
2019-09-02 01:50:00	23.61	66.31	1157.33	24.05	23.56	66.0	1170.5	24.17	23.75	67.47	691.0	24.05	23.38	66.82	293.5	23.88	23.75	67.31	539.67	24.03
2019-09-02 02:00:00	23.63	66.44	1156.75	24.05	23.56	66.1	1171.33	24.17	23.75	67.61	689.33	24.05	23.38	66.92	292.67	23.88	23.75	67.44	539.75	24.04
2019-09-02 02:10:00	23.58	66.6	1158.5	24.04	23.52	66.26	1171.75	24.16	23.71	67.86	686.0	24.02	23.38	67.08	292.67	23.87	23.73	67.67	540.33	24.01
2019-09-02 02:20:00	23.52	66.7	1158.0	24.03	23.47	66.54	1171.25	24.13	23.65	68.17	693.33	23.99	23.31	67.29	293.33	23.84	23.69	67.91	539.67	23.98
2019-09-02 02:30:00	23.47	66.95	1158.0	24.0	23.42	66.77	1171.67	24.09	23.58	68.5	692.67	23.92	23.27	67.52	293.67	23.8	23.63	68.26	539.75	23.91
2019-09-02 02:40:00	23.4	67.13	1159.67	23.95	23.34	67.06	1172.5	24.03	23.54	68.75	690.0	23.87	23.25	67.7	303.0	23.75	23.56	68.56	540.0	23.87
2019-09-02 02:50:00	23.38	67.36	1160.25	23.9	23.31	67.28	1172.67	24.0	23.5	68.97	690.67	23.84	23.19	67.94	313.67	23.71	23.56	68.81	539.67	23.83
2019-09-02 03:00:00	23.33	67.55	1160.0	23.87	23.28	67.5	1172.75	23.96	23.46	69.23	687.67	23.8	23.15	68.21	297.33	23.67	23.5	68.99	540.5	23.79
2019-09-02 03:10:00	23.31	67.78	1159.75	23.84	23.25	67.72	1172.5	23.92	23.44	69.36	695.0	23.79	23.13	68.4	298.0	23.63	23.48	69.22	540.0	23.75
2019-09-02 03:20:00	23.31	67.93	1160.25	23.8	23.25	67.89	1172.67	23.9	23.44	69.46	689.0	23.76	23.13	68.56	299.67	23.61	23.44	69.32	540.33	23.74
2019-09-02 03:30:00	23.29	68.06	1160.33	23.77	23.25	68.03	1173.5	23.88	23.44	69.62	694.0	23.75	23.13	68.72	300.33	23.59	23.44	69.48	540.0	23.72
2019-09-02 03:40:00	23.25	68.23	1161.0	23.75	23.25	68.12	1173.0	23.86	23.4	69.74	690.0	23.73	23.06	68.93	304.67	23.57	23.44	69.64	540.0	23.7
2019-09-02 03:50:00	23.25	68.37	1160.67	23.73	23.19	68.26	1173.75	23.84	23.38	69.85	691.33	23.72	23.06	69.05	307.33	23.55	23.44	69.73	540.67	23.69
2019-09-02 04:00:00	23.25	68.51	1159.75	23.71	23.19	68.34	1174.0	23.83	23.38	69.92	689.0	23.71	23.06	69.16	294.0	23.54	23.41	69.83	540.0	23.66
2019-09-02 04:10:00	23.23	68.61	1160.33	23.7	23.19	68.43	1173.0	23.82	23.38	69.97	694.33	23.7	23.06	69.3	294.67	23.53	23.4	69.9	540.33	23.66
2019-09-02 04:20:00	23.25	68.69	1162.75	23.69	23.19	68.49	1175.33	23.81	23.38	70.05	690.67	23.7	23.06	69.44	295.0	23.51	23.38	69.95	542.33	23.66
2019-09-02 04:30:00	23.23	68.84	1167.33	23.69	23.19	68.57	1180.75	23.8	23.38	70.13	697.33	23.68	23.02	69.46	299.0	23.51	23.38	70.03	545.67	23.66
2019-09-02 04:40:00	23.19	68.9	1176.75	23.68	23.19	68.64	1193.33	23.79	23.38	70.15	704.67	23.67	23.0	69.61	308.67	23.5	23.38	70.09	558.25	23.66
2019-09-02 04:50:00	23.2	68.96	1194.75	23.67	23.19	68.62	1207.5	23.79	23.38	70.16	726.67	23.67	23.0	69.67	320.0	23.49	23.38	70.1	576.0	23.66
2019-09-02 05:00:00	23.23	69.03	1215.0	23.67	23.19	68.64	1232.0	23.8	23.38	70.14	742.33	23.68	23.06	69.74	341.67	23.5	23.38	70.07	595.0	23.66
2019-09-02 05:10:00	23.26	69.0	1235.5	23.69	23.23	68.58	1254.0	23.81	23.42	70.0	762.67	23.7	23.08	69.71	364.0	23.51	23.44	69.91	619.0	23.67
2019-09-02 05:20:00	23.31	68.97	1259.0	23.72	23.26	68.43	1280.25	23.85	23.46	69.78	784.0	23.74	23.1	69.64	384.5	23.54	23.48	69.68	644.67	23.72
2019-09-02 05:30:00	23.4	68.88	1281.25	23.77	23.36	68.32	1305.67	23.9	23.54	69.55	813.0	23.82	23.17	69.56	402.67	23.58	23.56	69.44	667.0	23.78
2019-09-02 05:40:00	23.46	68.77	1306.67	23.85	23.46	68.04	1336.5	23.98	23.63	69.21	833.0	23.9	23.25	69.4	429.33	23.65	23.66	69.1	695.25	23.88
2019-09-02 05:50:00	23.56	68.62	1332.5	23.92	23.56	67.77	1369.5	24.08	23.73	68.9	866.33	23.99	23.36	69.26	453.67	23.75	23.77	68.79	725.67	23.98
2019-09-02 06:00:00	23.74	68.47	1366.0	24.05	23.71	67.55	1405.33	24.2	23.86	68.66	894.33	24.12	23.5	69.12	481.67	23.87	23.9	68.51	754.67	24.1
2019-09-02 06:10:00	23.94	68.24	1398.67	24.19	23.92	67.18	1458.0	24.36	24.06	68.19	937.33	24.27	23.62	68.92	511.0	23.99	24.1	67.98	795.75	24.28
2019-09-02 06:20:00	24.19	67.96	1439.5	24.38	24.13	66.83	1507.33	24.54	24.27	67.68	987.33	24.48	23.92	68.58	558.67	24.21	24.31	67.44	851.67	24.51
2019-09-02 06:30:00	24.44	67.6	1481.0	24.56	24.41	66.31	1553.25	24.77	24.5	67.2	1034.0	24.7	24.23	68.25	601.67	24.46	24.56	66.79	896.0	24.75
2019-09-02 06:40:00	24.72	67.15	1520.5	24.8	24.69	65.61	1612.25	25.03	24.77	66.37	1084.67	24.97	24.46	67.87	651.0	24.69	24.84	65.97	942.75	25.01
2019-09-02 06:50:00	25.02	66.6	1568.33	25.08	25.04	64.84	1688.67	25.33	25.13	65.43	1159.0	25.3	24.81	67.48	745.67	24.98	25.21	64.98	1004.0	25.35
2019-09-02 07:00:00	24.88	64.96	1619.0	25.32	22.61	61.95	1735.25	24.72	24.4	65.36	1207.33	24.28	24.81	66.71	741.0	25.21	24.59	62.67	1043.0	24.97
2019-09-02 07:10:00	23.46	60.81	1629.33	25.09	20.63	61.36	1734.0	22.67	21.94	64.97	1203.0	22.2	23.17	63.46	729.0	25.07	22.69	60.14	1042.33	23.69
2019-09-02 07:20:00	24.05	63.03	1644.0	25.02	23.27	67.96	1786.75	23.56	23.38	70.05	1285.0	23.5	23.75	64.05	760.67	24.96	23.92	66.56	1077.5	24.32
2019-09-02 07:30:00	24.92	63.42	1788.25	25.35	23.8	64.27	1982.75	24.53	25.15	65.79	1496.0	24.68	24.85	65.16	850.67	25.23	25.04	62.78	1201.0	25.1
2019-09-02 07:40:00	24.02	62.12	1897.33	25.39	22.69	64.73	2027.33	24.19	22.92	67.46	1494.33	23.31	23.67	63.43	931.67	25.31	23.52	64.89	1275.0	24.52
2019-09-02 07:50:00	25.08	63.3	2003.5	25.64	23.89	63.98	2216.5	24.68	25.21	66.0	1719.0	24.81	24.96	64.66	979.67	25.48	25.23	64.16	1327.0	25.24
2019-09-02 08:00:00	24.27	61.13	1817.33	25.73	22.42	64.45	1950.33	24.33	23.08	67.82	1520.0	23.4	24.0	62.88	906.0	25.64	23.81	64.14	1228.75	24.65
2019-09-02 08:10:00	24.92	62.53	1907.5	25.81	23.83	64.34	2265.75	24.75	24.44	68.13	1539.0	24.61	24.86	64.01	905.33	25.66	25.05	63.61	1358.33	25.03
2019-09-02 08:20:00	24.12	61.19	2173.67	25.85	22.71	64.5	2776.67	24.55					23.71	62.69	1070.0	25.69	23.6	66.83	1582.67	24.26
2019-09-02 08:30:00	25.05	61.82	2190.5	26.11	23.5	62.82	2816.25	25.04					25.19	63.62	1161.67	25.85	25.09	63.72	1886.0	24.91
2019-09-02 08:40:00	25.0	61.8	2303.25	26.26	24.21	64.89	2766.67	24.92					24.31	62.59	1334.0	25.96	24.55	65.76	1855.75	24.85
2019-09-02 08:50:00	24.78	60.58	2378.5	26.44	22.34	62.34	2666.25	25.07					24.67	62.09	1614.67	26.24	23.94	65.53	2002.33	24.43
2019-09-02 09:00:00	25.36	61.17	2435.75	26.63	23.55	62.82	3255.5	25.19					25.21	62.82	1439.0	26.31	25.19	64.54	1988.0	25.17
2019-09-02 09:10:00	24.73	58.1	2440.33	26.81	22.33	61.62	3349.33	24.81					24.52	60.69	1862.67	26.5	23.91	63.73	2203.0	24.34
2019-09-02 09:20:00	25.25	57.98	2557.25	26.96	24.02	61.65	3168.75	25.28					24.78	60.06	1679.75	26.54	25.02	61.32	2309.33	25.13
2019-09-02 09:30:00	24.75	56.61	3132.0	27.08	22.84	60.48	2855.0	25.12					24.71	59.36	1959.67	26.68	24.21	63.44	2406.0	24.52
2019-09-02 09:40:00	25.2	57.6	3227.75	27.28	22.94	59.66	3471.0	25.28					25.4	59.74	2519.5	27.02	24.88	61.66	2357.75	24.9
2019-09-02 09:50:00	25.15	56.51	3524.33	27.41	23.94	62.19	3424.33	25.13					24.88	58.24	2130.67	27.13	24.84	64.55	2950.33	25.02
2019-09-02 10:00:00	25.36	55.76	3550.75	27.7	22.05	59.36	3521.5	25.0					25.11	58.01	2110.67	27.33	24.44	60.21	2793.0	24.76
2019-09-02 10:10:00	25.06	53.53	3497.25	27.65	21.73	58.1	3548.0	24.53	22.75	58.51	1119.33	24.52	25.02	56.08	2278.75	27.4	24.31	56.87	2027.75	25.22
2019-09-02 10:20:00	25.0	52.53	3314.67	27.55	21.67	57.62	3712.0	24.36	22.67	60.42	1134.0	23.59	24.96	54.7	2413.67	27.5	24.33	55.03	2836.67	25.43
2019-09-02 10:30:00	25.14	51.96	3534.0	27.55	21.72	57.27	3931.5	24.33	22.69	60.6	1161.0	23.52	25.02	53.82	2477.67	27.58	24.4	54.35	3019.33	25.56
2019-09-02 10:40:00	25.19	51.5	4453.0	27.67	21.79	57.14	3844.0	24.36	22.77	60.53	1203.33	23.51	25.04	53.28	2831.67	27.72	24.42	53.82	2914.0	25.75
2019-09-02 10:50:00	25.22	51.11	3477.5	27.76	21.81	56.96	3435.75	24.39	22.81	60.55	1197.67	23.48	25.02	52.67	2657.67	27.91	24.46	53.45	2498.0	25.87
2019-09-02 11:00:00	24.94	50.86	2531.33	27.61	21.59	57.18	2336.67	24.17	22.63	61.86	959.67	23.33	24.65	52.22	1872.67	27.8	24.02	53.94	1316.67	25.68
2019-09-02 11:10:00	24.63	52.14	1739.33	27.21	23.42	62.29	1555.5	24.33	23.52	65.27	756.33	24.23	24.27	53.88	733.67	27.13	24.29	58.89	490.33	25.66
2019-09-02 11:20:00	24.94	54.57	1611.25	26.84	24.92	60.99	1441.25	24.99	25.13	60.99	714.33	25.22	24.27	55.42	635.67	26.66	24.78	57.95	394.75	25.85
2019-09-02 11:30:00	24.83	54.86	1531.67	26.61	24.77	58.97	1358.33	25.38	25.0	59.47	673.0	25.35	24.19	55.94	558.67	26.34	24.65	57.21	320.67	25.84
2019-09-02 11:40:00	24.53	55.03	1492.5	26.31	24.46	58.02	1318.75	25.39	24.63	59.1	655.0	25.24	23.83	56.23	516.67	25.97	24.31	56.97	285.33	25.64
2019-09-02 11:50:00	24.42	56.3	1484.33	26.01	24.48	58.93	1308.33	25.28	24.58	60.6	649.33	25.15	23.79	57.41	507.67	25.64	24.3	58.78	275.75	25.38
2019-09-02 12:00:00	24.89	58.69	1511.0	25.92	24.38	61.05	1334.33	25.38	25.1	63.04	658.0	25.21	24.46	59.58	531.67	25.61	25.04	62.81	294.0	25.41
2019-09-02 12:10:00	23.52	56.31	1575.0	25.68	20.02	58.7	1386.0	22.86	21.69	61.76	686.0	22.47	23.54	57.88	600.67	25.4	23.17	58.69	358.25	24.28
2019-09-02 12:20:00	23.33	57.5	1687.5	25.28	22.61	66.25	1517.67	23.25	22.48	68.58	747.33	23.13	23.27	58.45	704.0	25.07	23.06	64.75	473.0	23.92
2019-09-02 12:30:00	24.13	60.19	1650.33	25.29	24.62	65.96	1469.0	24.1	24.6	66.34	730.5	24.49	24.21	60.69	657.0	25.15	24.5	65.49	462.67	24.6
2019-09-02 12:40:00	24.72	60.63	1591.0	25.48	25.13	63.34	1423.33	24.91	25.27	63.07	702.0	25.23	24.9	60.93	640.0	25.29	25.32	62.69	405.25	25.28
2019-09-02 12:50:00	24.67	59.18	1587.25	25.62	22.8	59.01	1412.25	24.74	23.94	61.8	696.0	24.16	24.59	60.04	653.67	25.43	24.44	61.03	400.0	24.52
2019-09-02 13:00:00	23.65	59.16	1558.33	25.33	22.88	63.56	1381.33	23.93	23.13	66.56	677.0	23.71	23.5	59.91	612.33	25.12	23.28	64.9	367.5	23.92
2019-09-02 13:10:00	24.33	60.19	1561.5	25.36	24.82	63.12	1381.75	24.56	24.96	63.04	680.0	24.91	24.59	60.72	613.0	25.16	25.02	62.36	380.33	25.0
2019-09-02 13:20:00	24.79	60.48	1668.0	25.54	25.02	62.09	1513.0	25.17	25.19	62.54	731.67	25.3	24.94	60.94	731.33	25.29	25.25	62.01	478.33	25.3
2019-09-02 13:30:00	24.55	57.72	2442.25	25.62	21.13	58.65	1941.67	23.81	23.17	61.68	930.0	23.45	24.21	59.85	1156.33	25.42	23.31	60.65	967.0	23.63
2019-09-02 13:40:00	23.56	56.92	2336.0	25.39	22.31	65.71	1980.33	23.32	22.75	67.83	963.0	23.2	23.33	58.79	1269.0	25.19	22.94	66.02	983.33	23.38
2019-09-02 13:50:00	24.34	60.15	2110.75	25.59	24.97	65.9	1874.0	24.28	24.47	66.76	904.0	24.45	24.5	60.86	1103.67	25.34	24.65	65.77	868.67	24.64
2019-09-02 14:00:00	24.58	58.58	1871.0	25.77	24.33	61.84	1717.25	24.92	24.56	61.6	839.0	24.88	24.08	59.95	944.33	25.58	24.62	60.94	672.0	24.87
2019-09-02 14:10:00	24.33	60.29	1746.67	25.64	24.6	62.42	1579.5	25.06	24.63	63.7	776.67	24.98	24.1	60.47	802.67	25.46	24.81	64.25	545.0	24.98
2019-09-02 14:20:00	24.72	60.66	1709.75	25.73	23.44	62.1	1548.0	24.93	24.5	64.08	762.0	24.57	24.77	61.55	768.0	25.58	24.9	63.61	517.67	24.84
2019-09-02 14:30:00	23.63	55.69	1655.33	25.33	20.81	62.68	1488.25	22.84	21.67	64.16	732.33	22.42	23.17	59.17	721.0	25.25	21.95	64.11	463.75	22.9
2019-09-02 14:40:00	23.69	60.35	1642.25	25.2	22.69	68.07	1465.33	23.43	23.08	70.0	719.0	23.56	23.56	61.06	668.67	25.02	23.56	68.93	443.0	23.73
2019-09-02 14:50:00	24.42	62.16	1679.33	25.33	24.62	67.21	1491.5	24.26	24.75	67.04	734.67	24.73	24.5	62.53	659.0	25.15	24.84	66.57	477.67	24.75
2019-09-02 15:00:00	24.98	62.38	1707.5	25.6	24.64	64.98	1531.75	25.06	25.31	65.53	759.33	25.3	25.04	62.93	694.67	25.36	25.38	64.7	513.5	25.25
2019-09-02 15:10:00	24.04	60.17	1689.33	25.54	21.17	63.07	1512.33	24.33	22.61	67.25	740.33	23.39	23.56	61.64	675.0	25.24	22.79	66.81	489.67	23.45
2019-09-02 15:20:00	23.78	63.05	1716.0	25.26	24.16	67.6	1538.25	24.3	24.17	69.09	751.0	24.38	23.88	63.77	698.33	24.99	24.04	69.17	523.0	24.28
2019-09-02 15:30:00	24.61	63.78	1628.5	25.42	24.88	66.75	1457.0	24.9	25.04	67.12	708.0	25.08	24.75	64.3	613.0	25.17	25.1	66.84	455.25	25.07
2019-09-02 15:40:00	24.98	63.68	1547.0	25.62	25.03	65.6	1382.0	25.28	25.23	66.19	670.33	25.35	24.98	64.33	540.67	25.31	25.36	65.85	379.33	25.37
2019-09-02 15:50:00	24.38	59.76	1511.5	25.52	20.92	60.76	1343.0	23.64	22.56	64.3	650.33	23.05	23.88	62.59	509.33	25.28	23.15	63.8	345.67	23.41
2019-09-02 16:00:00	23.38	60.6	1495.67	25.05	22.14	67.32	1320.5	23.24	22.78	71.09	639.0	23.21	23.11	62.25	485.33	24.78	22.74	68.8	324.0	23.23
2019-09-02 16:10:00	23.78	63.07	1469.75	24.98	23.61	68.33	1292.0	23.77	23.96	69.07	630.67	24.05	23.77	64.16	454.33	24.71	24.09	68.52	295.33	24.14
2019-09-02 16:20:00	24.25	63.7	1446.33	25.06	24.38	67.07	1275.5	24.38	24.54	67.32	624.33	24.6	24.31	64.56	436.67	24.79	24.63	66.96	282.33	24.61
2019-09-02 16:30:00	24.46	63.8	1450.0	25.17	24.44	66.08	1280.33	24.72	24.65	66.7	627.0	24.8	24.46	64.72	445.0	24.89	24.77	66.42	288.33	24.78
2019-09-02 16:40:00	24.58	63.92	1427.0	25.28	24.5	65.6	1260.75	24.91	24.71	66.52	616.33	24.91	24.5	64.81	422.0	24.97	24.84	66.28	269.25	24.9
2019-09-02 16:50:00	24.63	63.96	1398.33	25.33	24.5	65.37	1230.0	25.02	24.69	66.54	604.67	24.95	24.5	64.95	395.0	25.01	24.88	66.32	242.33	24.92
2019-09-02 17:00:00	24.6	64.0	1393.75	25.35	24.47	65.16	1220.25	25.07	24.69	66.45	600.33	24.96	24.5	65.04	389.67	25.02	24.81	66.34	236.0	24.91
2019-09-02 17:10:00	24.56	64.03	1387.0	25.35	24.44	65.02	1214.75	25.07	24.66	66.41	599.0	24.94	24.48	65.11	382.67	25.02	24.77	66.35	230.0	24.89
2019-09-02 17:20:00	24.56	64.1	1378.75	25.34	24.42	65.08	1206.0	25.06	24.63	66.6	593.67	24.92	24.44	65.21	373.0	24.99	24.75	66.56	223.67	24.86
2019-09-02 17:30:00	24.54	64.26	1366.0	25.33	24.38	65.16	1193.75	25.05	24.56	66.73	588.0	24.89	24.4	65.37	363.33	24.97	24.7	66.78	213.25	24.82
2019-09-02 17:40:00	24.47	64.34	1354.25	25.3	24.29	65.18	1179.0	25.01	24.48	66.79	580.67	24.84	24.31	65.48	349.67	24.92	24.63	66.91	201.67	24.75
2019-09-02 17:50:00	24.4	64.49	1346.33	25.23	24.22	65.35	1173.75	24.95	24.42	67.03	577.33	24.77	24.25	65.66	342.33	24.85	24.54	67.2	193.75	24.67
2019-09-02 18:00:00	24.34	64.62	1344.25	25.18	24.13	65.58	1170.25	24.87	24.33	67.32	576.0	24.68	24.15	65.8	339.0	24.77	24.44	67.49	191.5	24.57
2019-09-02 18:10:00	24.22	64.77	1343.75	25.08	24.04	65.71	1170.0	24.78	24.21	67.42	575.67	24.58	24.04	65.95	340.33	24.68	24.36	67.66	191.0	24.47
2019-09-02 18:20:00	24.11	64.92	1345.33	24.98	23.96	65.9	1171.0	24.69	24.13	67.68	576.33	24.5	23.96	66.17	340.67	24.59	24.25	67.95	191.33	24.39
2019-09-02 18:30:00	24.04	65.24	1344.75	24.9	23.9	66.24	1171.0	24.62	24.08	67.97	575.0	24.44	23.9	66.42	338.67	24.52	24.22	68.25	190.5	24.32
2019-09-02 18:40:00	24.0	65.48	1346.0	24.84	23.84	66.43	1171.0	24.56	24.02	68.19	575.33	24.38	23.86	66.67	339.0	24.46	24.17	68.46	191.0	24.26
2019-09-02 18:50:00	23.96	65.62	1345.75	24.77	23.77	66.55	1170.67	24.49	23.94	68.35	576.33	24.29	23.77	66.84	338.0	24.39	24.11	68.52	190.67	24.2
2019-09-02 19:00:00	23.88	65.82	1347.0	24.7	23.7	66.76	1171.25	24.42	23.86	68.58	575.33	24.23	23.71	67.01	338.0	24.32	24.04	68.69	191.0	24.14
2019-09-02 19:10:00	23.8	65.99	1347.25	24.62	23.61	67.0	1171.5	24.33	23.77	68.74	575.0	24.15	23.65	67.26	339.0	24.24	23.96	68.9	191.0	24.07
2019-09-02 19:20:00	23.74	66.26	1346.75	24.51	23.56	67.25	1172.67	24.27	23.75	68.91	575.33	24.11	23.63	67.55	337.33	24.17	23.94	69.09	191.67	24.03
2019-09-02 19:30:00	23.71	66.4	1347.33	24.5	23.56	67.31	1171.5	24.24	23.75	68.99	578.0	24.08	23.56	67.76	337.5	24.12	23.88	69.26	192.25	23.99
2019-09-02 19:40:00	23.69	66.67	1345.75	24.49	23.56	67.54	1173.0	24.23	23.75	69.32	576.0	24.07	23.54	67.85	339.67	24.1	23.88	69.55	192.0	23.97
2019-09-02 19:50:00	23.67	66.96	1346.0	24.44	23.56	67.82	1173.75	24.23	23.75	69.64	578.67	24.05	23.52	68.14	338.33	24.05	23.88	69.81	192.67	23.96
2019-09-02 20:00:00	23.63	67.31	1345.25	24.4	23.53	68.16	1174.75	24.21	23.71	69.92	577.67	24.03	23.5	68.46	339.67	24.02	23.86	70.14	192.0	23.94
2019-09-02 20:10:00	23.63	67.58	1344.33	24.35	23.5	68.37	1175.5	24.18	23.69	70.21	577.0	24.01	23.44	68.76	338.33	23.98	23.81	70.47	192.0	23.9
2019-09-02 20:20:00	23.58	67.86	1344.75	24.32	23.48	68.71	1174.5	24.15	23.67	70.52	577.0	23.99	23.44	69.05	340.0	23.95	23.81	70.77	192.67	23.88
2019-09-02 20:30:00	23.54	68.11	1344.67	24.29	23.44	68.99	1177.33	24.13	23.63	70.83	579.67	23.97	23.38	69.34	338.0	23.91	23.76	71.1	191.75	23.84
2019-09-02 20:40:00	23.5	68.38	1343.5	24.26	23.41	69.31	1175.5	24.1	23.58	71.17	576.67	23.93	23.33	69.67	339.33	23.86	23.75	71.44	192.67	23.8
2019-09-02 20:50:00	23.48	68.69	1343.5	24.21	23.36	69.61	1175.33	24.05	23.54	71.48	578.0	23.89	23.31	69.98	339.0	23.83	23.69	71.73	193.33	23.76
2019-09-02 21:00:00	23.44	68.97	1343.67	24.17	23.31	69.9	1177.25	24.01	23.5	71.82	578.33	23.85	23.27	70.28	338.0	23.8	23.66	72.09	193.0	23.71
2019-09-02 21:10:00	23.38	69.19	1345.25	24.13	23.25	70.21	1177.5	23.96	23.46	72.08	577.33	23.8	23.21	70.62	339.0	23.74	23.63	72.41	192.33	23.66
2019-09-02 21:20:00	23.38	69.45	1344.67	24.09	23.23	70.52	1177.67	23.91	23.44	72.3	578.33	23.77	23.19	70.87	340.33	23.69	23.56	72.65	192.5	23.66
2019-09-02 21:30:00	23.31	69.69	1344.25	24.04	23.2	70.74	1179.0	23.88	23.38	72.53	579.33	23.74	23.13	71.09	340.0	23.65	23.56	72.86	194.0	23.62
2019-09-02 21:40:00	23.31	69.93	1344.0	24.02	23.19	70.98	1177.75	23.85	23.38	72.72	578.33	23.73	23.13	71.31	339.0	23.63	23.52	73.08	193.67	23.59
2019-09-02 21:50:00	23.31	70.22	1344.75	24.0	23.19	71.19	1178.67	23.84	23.38	72.89	578.0	23.72	23.13	71.6	338.33	23.61	23.52	73.24	193.33	23.58
2019-09-02 22:00:00	23.31	70.44	1343.0	23.98	23.19	71.38	1178.0	23.83	23.38	73.05	578.33	23.72	23.13	71.85	339.67	23.59	23.54	73.43	194.75	23.59
2019-09-02 22:10:00	23.31	70.59	1344.0	23.97	23.19	71.55	1178.33	23.82	23.38	73.23	579.67	23.71	23.11	72.06	342.33	23.57	23.5	73.61	194.0	23.57
2019-09-02 22:20:00	23.25	70.8	1344.75	23.95	23.14	71.77	1177.25	23.8	23.36	73.45	577.67	23.68	23.06	72.25	339.67	23.55	23.5	73.82	194.0	23.55
2019-09-02 22:30:00	23.25	70.97	1342.33	23.91	23.13	71.92	1180.33	23.77	23.31	73.62	579.0	23.66	23.06	72.49	340.33	23.53	23.47	74.03	194.25	23.52
2019-09-02 22:40:00	23.2	71.17	1342.75	23.88	23.1	72.09	1179.25	23.76	23.31	73.8	578.33	23.62	23.02	72.69	340.33	23.51	23.44	74.22	194.33	23.5
2019-09-02 22:50:00	23.19	71.36	1345.67	23.86	23.06	72.31	1179.25	23.73	23.27	73.96	579.67	23.61	23.0	72.93	341.33	23.49	23.44	74.39	195.0	23.48
2019-09-02 23:00:00	23.19	71.54	1345.75	23.85	23.06	72.49	1179.0	23.71	23.25	74.09	578.0	23.59	23.0	73.06	342.0	23.46	23.42	74.54	194.5	23.45
2019-09-02 23:10:00	23.19	71.71	1343.33	23.82	23.04	72.58	1178.5	23.69	23.25	74.24	579.33	23.56	22.97	73.29	342.5	23.44	23.38	74.71	194.33	23.43
2019-09-02 23:20:00	23.13	71.87	1345.0	23.8	23.0	72.71	1178.0	23.67	23.23	74.37	579.0	23.54	22.94	73.38	343.0	23.41	23.38	74.81	194.67	23.42
2019-09-02 23:30:00	23.13	72.0	1345.25	23.77	23.0	72.85	1178.5	23.66	23.19	74.47	578.0	23.53	22.94	73.6	341.67	23.38	23.34	74.92	194.75	23.4
2019-09-02 23:40:00	23.13	72.11	1345.67	23.75	22.98	72.93	1180.0	23.63	23.19	74.66	578.0	23.52	22.88	73.73	342.0	23.38	23.31	75.1	194.67	23.38
2019-09-02 23:50:00	23.06	72.24	1344.75	23.73	22.94	73.1	1179.67	23.6	23.15	74.8	579.67	23.5	22.88	73.9	344.0	23.36	23.31	75.21	194.0	23.35
2019-09-03 00:00:00	23.06	72.36	1343.67	23.71	22.91	73.22	1181.0	23.58	23.13	74.9	577.67	23.46	22.83	73.98	343.67	23.32	23.26	75.39	194.5	23.32
2019-09-03 00:10:00	23.03	72.51	1345.0	23.68	22.88	73.35	1179.25	23.55	23.13	75.0	579.0	23.43	22.81	74.12	343.0	23.31	23.25	75.51	193.67	23.28
2019-09-03 00:20:00	23.0	72.66	1344.67	23.65	22.83	73.51	1180.5	23.52	23.06	75.2	579.33	23.39	22.77	74.25	341.0	23.26	23.21	75.68	194.33	23.25
2019-09-03 00:30:00	22.96	72.76	1344.25	23.62	22.81	73.63	1180.0	23.49	23.0	75.37	578.67	23.35	22.75	74.43	338.67	23.23	23.16	75.87	195.0	23.2
2019-09-03 00:40:00	22.94	72.91	1344.0	23.58	22.75	73.82	1180.0	23.44	23.0	75.54	580.0	23.3	22.69	74.55	339.33	23.2	23.13	76.02	195.0	23.16
2019-09-03 00:50:00	22.88	73.03	1345.67	23.56	22.75	73.94	1180.67	23.41	22.98	75.62	578.67	23.29	22.69	74.69	338.67	23.15	23.13	76.12	195.0	23.15
2019-09-03 01:00:00	22.91	73.19	1344.5	23.55	22.8	74.09	1182.75	23.41	23.0	75.62	577.67	23.31	22.73	74.76	412.67	23.15	23.13	76.13	195.0	23.17
2019-09-03 01:10:00	22.94	73.23	1345.0	23.55	22.81	74.11	1182.0	23.43	23.02	75.59	578.33	23.35	22.77	74.83	446.0	23.18	23.17	76.06	196.33	23.2
2019-09-03 01:20:00	22.96	73.36	1344.5	23.56	22.88	74.1	1182.5	23.45	23.06	75.56	578.0	23.37	22.81	74.92	463.0	23.22	23.19	76.02	196.25	23.23
2019-09-03 01:30:00	22.96	73.37	1343.67	23.57	22.88	74.1	1183.0	23.47	23.06	75.58	578.67	23.38	22.83	74.88	450.67	23.24	23.19	76.01	195.67	23.24
2019-09-03 01:40:00	22.96	73.41	1344.5	23.57	22.86	74.1	1182.25	23.48	23.06	75.62	579.0	23.37	22.81	74.92	457.0	23.24	23.19	76.06	195.0	23.24
2019-09-03 01:50:00	22.94	73.49	1344.67	23.57	22.81	74.1	1182.67	23.47	23.02	75.67	579.33	23.35	22.79	74.98	446.67	23.23	23.19	76.17	196.25	23.21
2019-09-03 02:00:00	22.94	73.53	1343.5	23.56	22.81	74.13	1183.0	23.45	23.0	75.77	579.33	23.31	22.77	75.08	451.33	23.22	23.13	76.24	195.67	23.18
2019-09-03 02:10:00	22.88	73.58	1345.25	23.53	22.75	74.22	1183.67	23.43	22.97	75.84	578.0	23.3	22.71	75.15	442.67	23.2	23.11	76.33	196.0	23.15
2019-09-03 02:20:00	22.88	73.67	1345.0	23.5	22.72	74.31	1183.25	23.4	22.94	75.9	578.5	23.26	22.69	75.2	442.67	23.16	23.06	76.43	196.0	23.12
2019-09-03 02:30:00	22.81	73.74	1345.33	23.48	22.69	74.41	1184.67	23.37	22.91	75.99	579.5	23.24	22.67	75.26	437.33	23.14	23.06	76.5	196.67	23.08
2019-09-03 02:40:00	22.81	73.81	1345.33	23.45	22.69	74.46	1184.25	23.34	22.88	76.07	580.0	23.22	22.63	75.34	434.67	23.11	23.0	76.59	197.0	23.07
2019-09-03 02:50:00	22.75	73.9	1344.0	23.42	22.63	74.55	1184.25	23.31	22.86	76.15	578.67	23.18	22.63	75.47	420.33	23.07	23.0	76.69	196.5	23.02
2019-09-03 03:00:00	22.75	73.94	1343.67	23.39	22.63	74.62	1183.0	23.28	22.81	76.17	579.0	23.16	22.56	75.56	423.33	23.05	22.98	76.75	195.33	23.0
2019-09-03 03:10:00	22.75	74.03	1344.5	23.39	22.63	74.69	1185.0	23.27	22.84	76.2	579.0	23.16	22.61	75.6	431.33	23.02	23.0	76.74	196.0	23.0
2019-09-03 03:20:00	22.78	74.14	1345.25	23.39	22.68	74.73	1184.75	23.28	22.88	76.18	578.67	23.17	22.63	75.63	440.33	23.03	23.0	76.66	197.0	23.04
2019-09-03 03:30:00	22.81	74.18	1345.0	23.4	22.71	74.72	1185.0	23.31	22.92	76.13	580.33	23.21	22.67	75.69	437.33	23.06	23.04	76.63	196.0	23.07
2019-09-03 03:40:00	22.86	74.19	1344.5	23.42	22.75	74.69	1184.0	23.34	22.94	76.06	578.0	23.25	22.69	75.72	440.33	23.09	23.08	76.56	196.67	23.11
2019-09-03 03:50:00	22.88	74.26	1344.33	23.45	22.8	74.65	1181.5	23.38	22.98	76.05	579.0	23.29	22.75	75.75	446.67	23.12	23.13	76.49	196.5	23.16
2019-09-03 04:00:00	22.94	74.26	1344.0	23.49	22.81	74.64	1181.67	23.41	23.0	76.03	578.33	23.31	22.77	75.77	435.0	23.16	23.17	76.45	196.33	23.19
2019-09-03 04:10:00	22.94	74.26	1343.0	23.52	22.88	74.6	1180.75	23.44	23.06	75.99	578.67	23.36	22.81	75.82	430.67	23.2	23.19	76.42	196.33	23.23
2019-09-03 04:20:00	23.0	74.27	1341.75	23.56	22.88	74.57	1183.0	23.49	23.08	75.94	578.67	23.39	22.84	75.78	434.5	23.23	23.24	76.37	196.25	23.26
2019-09-03 04:30:00	23.02	74.27	1342.0	23.58	22.94	74.51	1181.33	23.53	23.13	75.94	578.67	23.42	22.88	75.76	430.0	23.26	23.25	76.4	196.0	23.3
2019-09-03 04:40:00	23.06	74.31	1346.0	23.61	22.94	74.57	1185.25	23.55	23.13	75.99	581.33	23.45	22.88	75.78	423.0	23.29	23.27	76.46	199.0	23.32
2019-09-03 04:50:00	23.06	74.32	1352.75	23.65	22.98	74.58	1189.67	23.57	23.17	76.03	583.67	23.49	22.94	75.83	434.0	23.32	23.31	76.45	206.5	23.36
2019-09-03 05:00:00	23.13	74.31	1367.0	23.68	23.0	74.57	1205.67	23.6	23.19	76.02	589.67	23.52	22.96	75.89	449.33	23.36	23.34	76.47	216.5	23.38
2019-09-03 05:10:00	23.16	74.34	1403.75	23.72	23.06	74.58	1248.5	23.66	23.25	76.01	610.0	23.54	23.0	75.89	483.67	23.38	23.4	76.42	251.25	23.43
2019-09-03 05:20:00	23.23	74.31	1394.33	23.76	23.13	74.53	1239.0	23.7	23.31	75.95	605.33	23.6	23.06	75.86	478.0	23.43	23.46	76.38	244.0	23.49
2019-09-03 05:30:00	23.28	74.37	1424.25	23.83	23.16	74.51	1271.75	23.75	23.38	75.92	621.33	23.65	23.13	75.92	493.33	23.49	23.5	76.32	274.5	23.54
2019-09-03 05:40:00	23.31	74.35	1417.67	23.88	23.21	74.45	1257.33	23.8	23.42	75.87	615.33	23.71	23.15	75.85	463.67	23.54	23.56	76.26	261.0	23.59
2019-09-03 05:50:00	23.38	74.33	1506.5	23.93	23.26	74.44	1342.75	23.85	23.48	75.82	663.67	23.76	23.21	75.84	541.0	23.57	23.61	76.25	357.67	23.65
2019-09-03 06:00:00	23.42	74.28	1412.33	24.0	23.28	74.44	1258.5	23.9	23.48	75.92	610.33	23.78	23.25	75.84	469.0	23.64	23.66	76.3	269.5	23.66
2019-09-03 06:10:00	23.38	74.25	1369.0	24.0	23.21	74.46	1210.0	23.89	23.42	76.09	591.0	23.74	23.16	75.83	400.5	23.62	23.56	76.48	225.0	23.64
2019-09-03 06:20:00	23.28	74.32	1390.0	23.98	23.14	74.62	1232.25	23.84	23.36	76.39	610.67	23.69	23.06	75.98	428.33	23.58	23.5	76.8	233.67	23.57
2019-09-03 06:30:00	23.27	74.45	1502.67	23.95	23.13	74.88	1351.0	23.82	23.31	76.66	660.0	23.67	23.08	76.17	570.33	23.56	23.5	77.1	356.67	23.56
2019-09-03 06:40:00	23.36	74.64	1533.0	23.98	23.24	75.06	1382.25	23.85	23.42	76.72	673.5	23.73	23.19	76.27	526.67	23.61	23.58	77.17	356.33	23.64
2019-09-03 06:50:00	23.4	74.72	1467.33	24.02	23.25	75.2	1316.0	23.89	23.46	76.84	645.33	23.78	23.19	76.34	470.0	23.65	23.63	77.26	312.67	23.66
2019-09-03 07:00:00	23.47	74.84	1563.75	24.06	23.34	75.32	1417.25	23.94	23.54	76.93	683.33	23.83	23.27	76.43	596.33	23.69	23.69	77.32	405.0	23.7
2019-09-03 07:10:00	23.69	74.94	1923.0	24.18	23.52	75.35	1895.0	24.07	23.86	76.41	852.0	24.1	23.52	76.51	905.0	23.81	23.94	76.95	764.67	23.91
2019-09-03 07:20:00	24.12	74.79	1934.5	24.48	24.12	74.83	1941.5	24.43	24.42	75.24	861.33	24.55	24.13	76.2	950.5	24.23	24.5	75.58	713.5	24.41
2019-09-03 07:30:00	24.62	74.17	2020.25	24.9	24.67	73.68	2100.25	24.92	24.88	73.9	884.33	25.03	24.56	75.76	1014.0	24.56	25.02	74.08	769.33	24.9
2019-09-03 07:40:00	25.11	73.47	2063.33	25.32	25.19	72.54	1980.0	25.38	25.17	72.39	918.0	25.16	25.02	75.15	1054.0	25.0	25.5	72.78	782.33	25.35
2019-09-03 07:50:00	24.7	67.41	2178.75	25.54	21.46	66.0	2248.25	23.99	22.36	68.29	911.33	22.94	24.67	73.23	1209.0	25.25	23.34	69.13	878.75	23.54
2019-09-03 08:00:00	23.54	63.09	2081.33	25.2	21.66	69.17	2216.5	22.9	21.97	69.72	888.0	22.58	23.06	69.33	998.0	24.96	22.5	69.48	863.67	22.96
2019-09-03 08:10:00	24.39	67.77	2360.75	25.46	24.0	73.05	2216.33	24.0	24.0	74.04	1066.33	24.02	24.27	70.2	1494.67	25.03	24.46	73.05	1193.33	24.28
2019-09-03 08:20:00	24.84	67.27	2284.67	25.75	24.61	69.64	2583.25	24.89	25.0	69.87	861.67	25.01	24.69	70.23	1070.33	25.43	25.14	69.02	858.33	25.01
2019-09-03 08:30:00	24.56	64.54	2381.75	25.81	24.4	64.05	2931.33	25.24	24.54	63.94	970.0	25.04	24.12	67.68	1273.67	25.54	24.73	64.37	1372.0	25.0
2019-09-03 08:40:00	24.86	64.93	2232.25	26.07	23.47	63.65	2968.75	25.28	24.88	66.12	1120.0	25.0	25.08	68.07	1845.33	25.84	25.13	66.16	1196.0	24.94
2019-09-03 08:50:00	24.08	64.23	2001.67	25.89	22.59	67.46	2663.25	24.38	22.4	71.6	912.0	23.51	23.81	66.13	1324.33	25.73	23.24	70.5	1479.5	23.98
2019-09-03 09:00:00	24.89	65.79	2472.25	26.1	24.94	68.59	2649.0	25.03	25.33	68.25	945.75	24.67	25.0	67.99	1677.0	25.82	25.33	68.32	1072.33	25.13
2019-09-03 09:10:00	24.02	63.21	2332.67	26.01	21.88	64.2	2665.0	24.54	22.56	71.47	1007.0	23.67	24.17	65.99	1689.0	25.84	23.13	69.46	1224.67	23.82
2019-09-03 09:20:00	24.61	65.73	1791.5	26.02	24.72	68.72	1643.5	24.9	24.89	69.84	771.75	24.88	24.61	67.43	865.0	25.77	25.02	69.54	608.25	25.0
2019-09-03 09:30:00	24.58	63.43	2511.0	26.04	21.73	64.48	2670.67	24.62	22.46	70.25	1019.33	23.56	24.61	66.53	1839.67	25.81	23.46	67.7	1749.0	24.08
2019-09-03 09:40:00	24.62	65.07	2352.25	26.1	24.5	68.67	2052.0	24.78	24.78	70.41	936.5	24.91	24.6	66.64	1204.33	25.87	24.85	69.96	886.0	24.95
2019-09-03 09:50:00	24.54	63.18	2713.67	26.23	21.92	64.57	2362.33	24.75	23.58	67.79	1078.33	24.01	24.58	65.54	1561.25	26.0	23.89	67.38	1019.25	24.3
2019-09-03 10:00:00	24.5	64.4	2698.75	26.18	24.19	68.24	3028.0	24.74	24.4	70.72	988.0	24.66	24.66	66.49	4752.0	25.87	25.04	68.73	1801.67	24.93
2019-09-03 10:10:00	24.41	62.84	2861.25	26.27	21.98	64.88	3381.33	24.72	23.06	68.61	1043.67	23.75	24.6	65.14	1553.25	26.08	23.61	67.73	1905.33	24.23
2019-09-03 10:20:00	24.92	63.65	3208.67	26.49	23.64	66.55	3283.0	24.92	24.5	69.44	1170.0	24.63	25.54	65.75	2814.5	26.34	24.85	66.82	3007.0	24.87
2019-09-03 10:30:00	24.34	61.52	2398.75	26.47	22.56	65.63	2878.5	24.64	22.69	69.3	892.67	23.76	24.4	63.09	1340.67	26.45	23.46	69.0	1046.0	24.27
2019-09-03 10:40:00	25.15	62.73	4392.33	26.64	23.46	65.84	4349.33	25.11	24.35	68.3	1179.67	24.59	25.13	64.61	3299.0	26.5	24.89	66.21	3677.33	24.97
2019-09-03 10:50:00	24.56	59.7	3132.25	26.8	22.22	63.16	2411.75	24.82	22.54	66.63	1119.67	23.68	24.63	61.41	2175.33	26.93	23.6	65.39	2221.0	24.27
2019-09-03 11:00:00	25.0	61.31	3450.0	26.79	23.65	65.33	3876.0	25.07	24.31	68.67	1152.33	24.55	25.44	62.74	5758.5	27.02	24.61	65.79	3099.0	24.86
2019-09-03 11:10:00	24.85	59.15	4150.25	27.0	22.6	63.12	4439.0	24.99	22.87	66.63	1175.67	23.82	25.13	60.22	4183.0	27.41	23.88	65.1	3128.67	24.53
2019-09-03 11:20:00	25.24	58.59	5254.25	27.35	23.17	62.91	3813.67	25.35	24.6	67.13	1228.0	24.74	25.44	59.8	3828.67	27.81	24.88	63.79	3764.0	25.16
2019-09-03 11:30:00	25.04	56.82	4003.33	27.6	23.0	62.17	3545.75	25.1	23.7	65.71	1144.5	24.46	25.29	57.91	3572.67	28.12	24.26	63.64	3603.5	24.94
2019-09-03 11:40:00	25.3	56.74	5449.75	27.74	22.85	61.11	3433.33	25.39	23.44	63.9	1291.5	24.17	25.5	57.4	6665.67	28.28	24.59	60.87	4316.0	25.03
2019-09-03 11:50:00	25.02	56.12	4229.33	27.79	23.34	62.04	3733.5	25.09	23.42	65.41	1283.67	24.3	25.79	56.85	6134.0	28.47	24.4	63.56	4296.0	25.15
2019-09-03 12:00:00	25.38	55.18	3965.5	27.96	22.24	59.36	3593.25	25.32	23.54	63.08	1212.67	24.24	26.06	55.41	4177.33	28.53	24.52	58.7	6243.5	25.28
2019-09-03 12:10:00	24.86	54.84	3060.33	27.74	23.31	61.63	4591.33	25.06	23.48	64.42	1127.0	24.34	25.1	55.95	2313.0	27.98	24.42	62.68	2061.0	25.39
2019-09-03 12:20:00	25.22	54.78	3139.25	27.72	22.56	59.6	3079.75	25.35	24.17	62.67	1058.0	24.24	24.98	55.79	1282.33	27.7	24.4	59.21	3071.33	24.98
2019-09-03 12:30:00	24.92	56.06	3849.33	27.39	24.03	62.46	3130.25	25.11	24.38	64.82	1201.67	24.81	25.11	57.24	1908.0	27.28	24.8	62.89	3147.75	25.16
2019-09-03 12:40:00	25.25	54.48	4464.75	27.6	21.81	58.52	2955.67	25.03	23.61	62.88	1402.0	23.94	24.96	55.94	2624.0	27.35	23.69	60.82	2567.0	24.44
2019-09-03 12:50:00	25.47	55.05	3763.75	27.71	23.44	61.07	2891.5	25.05	24.67	64.13	1256.0	24.68	25.36	56.59	1737.0	27.51	25.0	61.83	2045.33	25.14
2019-09-03 13:00:00	25.46	52.83	5312.0	27.83	21.77	58.33	2670.33	24.57	22.77	62.26	1239.67	23.6	24.67	55.18	1409.33	27.31	23.69	60.07	1676.5	24.29
2019-09-03 13:10:00	25.42	52.52	4267.0	27.92	22.22	59.97	2499.25	24.07	23.19	62.69	1316.33	23.72	24.71	55.48	1529.33	27.01	23.96	60.51	1619.33	24.18
2019-09-03 13:20:00	25.06	51.65	3283.33	27.71	21.54	59.52	2374.0	23.76	22.67	62.23	1241.67	23.22	24.27	54.9	1201.67	26.8	23.25	60.24	1330.33	23.76
2019-09-03 13:30:00	25.02	51.39	4936.25	27.58	22.0	60.08	2456.25	23.44	23.06	61.57	1346.33	23.33	24.38	54.95	1451.0	26.6	23.6	59.47	1467.25	23.86
2019-09-03 13:40:00	25.38	50.24	6273.33	28.02	21.83	59.26	2602.5	23.66	22.88	60.58	1399.67	23.15	24.46	54.15	2161.0	26.76	23.52	58.89	1567.67	23.94
2019-09-03 13:50:00	25.1	52.19	2527.0	27.76	24.44	62.86	2062.0	24.33	24.19	64.0	891.33	24.39	24.9	55.46	1830.67	26.68	24.59	62.56	853.0	24.69
2019-09-03 14:00:00	25.08	52.5	2660.25	27.43	23.42	58.97	2040.25	24.92	24.17	60.23	1033.33	24.47	25.11	55.4	3061.0	26.81	24.39	59.7	1216.5	24.69
2019-09-03 14:10:00	24.92	54.19	2377.33	27.1	24.63	60.61	2265.33	24.82	24.4	62.31	1028.0	24.77	24.94	56.16	1360.33	26.66	24.86	61.09	948.67	24.94
2019-09-03 14:20:00	24.94	54.04	2424.5	26.97	22.67	60.0	1966.0	24.77	23.06	63.45	1030.0	23.86	24.48	56.09	1072.0	26.54	23.71	62.03	925.33	24.34
2019-09-03 14:30:00	25.12	54.73	2221.67	26.87	23.27	59.5	1898.67	24.92	24.58	61.47	913.33	24.64	24.9	56.7	970.33	26.47	24.58	61.17	812.0	24.73
2019-09-03 14:40:00	24.63	55.36	1942.75	26.54	24.14	61.74	1736.25	24.67	23.79	64.0	875.0	24.39	24.42	57.2	731.33	26.15	24.38	63.0	641.0	24.69
2019-09-03 14:50:00	24.9	55.51	1816.33	26.47	22.25	59.93	1580.67	24.82	23.73	62.94	843.0	24.18	24.5	57.38	652.0	26.08	24.19	62.03	568.0	24.36
2019-09-03 15:00:00	24.66	56.51	1858.25	26.22	24.24	61.41	1710.25	24.72	24.56	62.28	1135.33	24.94	24.65	58.26	670.0	25.83	24.78	61.86	616.0	24.83
2019-09-03 15:10:00	24.83	55.91	1798.67	26.2	22.23	59.91	1788.0	24.64	23.0	63.19	963.0	23.82	24.15	57.83	635.67	25.78	23.58	62.59	545.67	24.1
2019-09-03 15:20:00	24.67	56.96	1745.0	26.06	24.59	61.05	1697.0	24.86	24.84	61.59	839.33	25.06	24.79	58.76	613.33	25.65	25.17	61.14	533.33	25.09
2019-09-03 15:30:00	24.47	56.62	1690.0	25.96	22.37	59.99	1619.0	24.69	22.96	64.01	790.33	23.87	24.02	58.33	625.33	25.58	23.8	62.45	687.75	24.21
2019-09-03 15:40:00	24.73	57.36	1656.67	25.89	24.53	60.58	1735.0	24.89	24.65	61.16	760.67	25.07	24.84	58.99	650.0	25.55	25.23	60.04	876.0	25.13
2019-09-03 15:50:00	24.38	56.85	1812.75	25.85	22.19	59.46	1671.33	24.78	23.0	63.12	729.75	23.86	24.06	58.42	639.0	25.52	23.42	62.36	511.67	24.08
2019-09-03 16:00:00	24.46	57.28	1762.0	25.93	24.8	60.83	1507.75	24.81	25.11	60.38	697.67	25.04	24.63	59.06	603.0	25.41	25.03	60.62	442.0	24.97
2019-09-03 16:10:00	24.55	56.36	1580.75	25.87	22.1	59.25	1429.25	24.31	23.23	63.22	668.67	23.22	24.27	58.58	586.33	25.46	23.52	60.88	400.67	24.01
2019-09-03 16:20:00	23.66	56.25	1550.0	25.4	21.57	62.19	1379.67	23.33	22.06	65.46	654.0	22.68	23.23	58.12	563.33	25.12	22.44	62.52	380.5	23.1
2019-09-03 16:30:00	23.84	58.01	1525.25	25.24	23.98	63.41	1345.0	23.84	23.86	63.82	642.5	24.08	23.79	59.43	540.67	24.98	24.08	63.44	351.25	24.1
2019-09-03 16:40:00	24.48	58.3	1492.25	25.34	24.67	61.5	1313.33	24.58	24.86	60.99	629.67	24.86	24.54	59.61	505.67	25.1	24.96	60.76	322.0	24.83
2019-09-03 16:50:00	24.71	58.29	1462.67	25.44	24.72	60.28	1280.75	24.96	24.9	60.4	620.67	25.05	24.63	59.59	464.33	25.18	25.06	60.19	296.33	25.03
2019-09-03 17:00:00	24.71	58.28	1428.67	25.48	24.67	59.6	1249.67	25.13	24.86	60.15	609.33	25.09	24.61	59.64	420.33	25.18	25.02	60.06	268.33	25.06
2019-09-03 17:10:00	24.67	58.34	1410.0	25.46	24.6	59.3	1230.0	25.18	24.75	60.15	600.67	25.05	24.52	59.7	397.67	25.18	24.91	60.14	249.25	25.0
2019-09-03 17:20:00	24.5	58.44	1392.75	25.38	24.46	59.19	1210.25	25.14	24.63	60.29	594.0	24.95	24.38	59.86	382.33	25.07	24.77	60.41	233.67	24.89
2019-09-03 17:30:00	24.36	58.57	1377.67	25.28	24.25	59.17	1195.67	25.04	24.44	60.55	586.0	24.81	24.21	60.01	367.67	24.94	24.6	60.74	218.75	24.72
2019-09-03 17:40:00	24.19	58.77	1366.0	25.15	24.1	59.3	1183.0	24.91	24.25	60.93	580.0	24.64	24.06	60.24	352.67	24.79	24.38	61.19	206.67	24.54
2019-09-03 17:50:00	24.0	59.01	1358.67	25.0	23.84	59.59	1173.5	24.72	24.0	61.39	577.67	24.45	23.88	60.46	343.0	24.63	24.25	61.47	201.0	24.39
2019-09-03 18:00:00	23.83	59.31	1356.75	24.82	23.63	59.96	1173.0	24.53	23.83	61.94	575.67	24.24	23.69	60.63	341.33	24.46	24.03	61.9	198.0	24.19
2019-09-03 18:10:00	23.64	59.64	1358.5	24.6	23.41	60.44	1172.5	24.33	23.56	62.44	575.67	24.04	23.53	60.88	349.5	24.31	23.81	62.43	198.33	23.98
2019-09-03 18:20:00	23.47	59.86	1360.0	24.49	23.25	60.96	1172.67	24.12	23.41	62.91	577.0	23.86	23.31	61.27	355.67	24.09	23.63	62.86	198.33	23.8
2019-09-03 18:30:00	23.3	60.33	1360.5	24.3	23.08	61.42	1171.75	23.93	23.29	63.25	575.67	23.72	23.13	61.64	311.67	23.9	23.48	63.31	198.0	23.66
2019-09-03 18:40:00	23.15	60.68	1362.33	24.14	22.97	61.89	1173.25	23.78	23.15	63.63	576.0	23.59	23.02	61.99	315.33	23.75	23.36	63.78	198.5	23.51
2019-09-03 18:50:00	23.03	61.1	1362.25	23.98	22.88	62.2	1176.33	23.66	23.06	64.02	576.67	23.48	22.94	62.37	373.33	23.61	23.23	64.24	199.0	23.38
2019-09-03 19:00:00	22.92	61.46	1362.33	23.85	22.8	62.59	1177.0	23.57	22.98	64.36	578.0	23.39	22.81	62.75	364.0	23.5	23.15	64.61	199.67	23.27
2019-09-03 19:10:00	22.79	61.84	1363.67	23.71	22.67	62.86	1180.0	23.49	22.88	64.68	578.0	23.28	22.69	63.11	363.67	23.38	23.0	64.99	199.67	23.14
2019-09-03 19:20:00	22.67	62.23	1364.0	23.57	22.56	63.18	1180.0	23.38	22.77	65.03	577.33	23.17	22.58	63.42	368.0	23.25	22.92	65.38	200.0	23.01
2019-09-03 19:30:00	22.54	62.53	1363.67	23.46	22.47	63.49	1179.75	23.26	22.65	65.33	579.0	23.06	22.48	63.78	361.67	23.13	22.81	65.61	199.67	22.92
2019-09-03 19:40:00	22.47	62.82	1364.5	23.34	22.38	63.78	1183.0	23.15	22.56	65.6	580.0	22.97	22.36	64.05	350.67	23.01	22.74	65.93	199.25	22.81
2019-09-03 19:50:00	22.36	63.07	1364.33	23.23	22.28	63.98	1183.25	23.06	22.48	65.76	579.0	22.88	22.29	64.34	364.67	22.89	22.63	66.09	200.0	22.7
2019-09-03 20:00:00	22.28	63.36	1364.0	23.13	22.23	64.16	1184.33	22.97	22.42	65.88	580.0	22.81	22.21	64.58	364.0	22.8	22.56	66.26	199.33	22.64
2019-09-03 20:10:00	22.21	63.59	1363.33	23.03	22.13	64.35	1187.5	22.88	22.33	66.01	579.67	22.72	22.11	64.87	371.0	22.7	22.47	66.4	200.5	22.56
2019-09-03 20:20:00	22.11	63.74	1364.75	22.94	22.04	64.5	1187.0	22.82	22.23	66.23	580.0	22.63	22.02	65.08	375.75	22.6	22.38	66.6	200.33	22.45
2019-09-03 20:30:00	22.02	63.97	1364.67	22.84	21.97	64.69	1188.5	22.72	22.15	66.37	580.0	22.55	21.94	65.3	376.0	22.5	22.31	66.68	200.5	22.4
2019-09-03 20:40:00	21.94	64.18	1365.0	22.76	21.86	64.9	1189.0	22.62	22.08	66.56	581.0	22.46	21.86	65.46	375.33	22.45	22.22	66.9	200.0	22.3
2019-09-03 20:50:00	21.86	64.36	1364.75	22.67	21.79	65.09	1190.33	22.54	21.98	66.71	580.33	22.38	21.79	65.6	387.0	22.35	22.13	67.07	200.0	22.21
2019-09-03 21:00:00	21.77	64.51	1365.67	22.58	21.7	65.24	1190.75	22.47	21.92	66.84	581.33	22.31	21.71	65.84	384.67	22.26	22.04	67.24	200.67	22.11
2019-09-03 21:10:00	21.72	64.77	1366.75	22.5	21.63	65.44	1191.67	22.38	21.86	67.01	580.0	22.23	21.63	65.99	365.0	22.18	21.97	67.42	200.25	22.04
2019-09-03 21:20:00	21.63	64.93	1365.33	22.42	21.58	65.62	1189.33	22.3	21.77	67.16	580.67	22.16	21.54	66.18	321.33	22.09	21.92	67.6	200.0	21.97
2019-09-03 21:30:00	21.58	65.11	1367.0	22.35	21.52	65.79	1191.75	22.24	21.71	67.31	582.0	22.1	21.48	66.33	322.33	22.03	21.86	67.74	200.0	21.92
2019-09-03 21:40:00	21.54	65.35	1366.0	22.29	21.48	65.95	1191.33	22.18	21.69	67.41	581.33	22.06	21.44	66.54	323.0	21.95	21.81	67.86	200.5	21.87
2019-09-03 21:50:00	21.5	65.46	1366.5	22.23	21.44	66.08	1189.5	22.14	21.63	67.54	580.67	22.02	21.4	66.79	322.0	21.9	21.75	68.0	200.0	21.82
2019-09-03 22:00:00	21.44	65.63	1367.25	22.17	21.4	66.2	1188.75	22.09	21.63	67.59	581.0	21.97	21.31	66.94	322.0	21.83	21.73	68.09	200.33	21.78
2019-09-03 22:10:00	21.44	65.79	1365.33	22.12	21.36	66.3	1189.33	22.04	21.56	67.73	580.67	21.93	21.29	67.06	322.67	21.78	21.69	68.17	200.25	21.75
2019-09-03 22:20:00	21.36	65.89	1366.25	22.07	21.31	66.39	1188.5	22.0	21.5	67.77	581.0	21.89	21.25	67.25	323.5	21.74	21.63	68.3	199.33	21.69
2019-09-03 22:30:00	21.31	66.01	1366.67	22.03	21.27	66.46	1188.0	21.95	21.5	67.85	580.67	21.85	21.19	67.37	324.0	21.68	21.63	68.34	199.67	21.67
2019-09-03 22:40:00	21.31	66.13	1365.5	21.99	21.25	66.55	1188.25	21.93	21.44	67.94	579.5	21.8	21.19	67.46	324.0	21.64	21.58	68.39	199.25	21.64
2019-09-03 22:50:00	21.25	66.25	1365.33	21.95	21.21	66.61	1187.33	21.89	21.42	67.98	580.67	21.77	21.13	67.54	325.0	21.61	21.54	68.43	200.33	21.6
2019-09-03 23:00:00	21.22	66.31	1367.25	21.92	21.18	66.67	1187.25	21.85	21.38	68.03	581.0	21.73	21.11	67.61	324.33	21.55	21.5	68.48	200.25	21.56
2019-09-03 23:10:00	21.19	66.36	1367.75	21.87	21.13	66.71	1189.33	21.81	21.31	68.06	581.67	21.68	21.06	67.69	324.33	21.53	21.46	68.53	200.0	21.5
2019-09-03 23:20:00	21.13	66.4	1369.0	21.83	21.06	66.74	1187.0	21.77	21.29	68.09	581.0	21.66	21.0	67.86	324.5	21.48	21.42	68.54	199.5	21.47
2019-09-03 23:30:00	21.13	66.48	1367.75	21.78	21.06	66.75	1188.0	21.72	21.25	68.06	580.33	21.62	20.98	67.85	323.0	21.45	21.38	68.52	200.67	21.44
2019-09-03 23:40:00	21.08	66.54	1367.67	21.74	21.0	66.75	1189.0	21.69	21.23	68.04	581.67	21.59	20.94	67.9	324.5	21.42	21.38	68.5	200.0	21.4
2019-09-03 23:50:00	21.06	66.57	1367.25	21.74	21.0	66.74	1187.0	21.65	21.19	68.0	580.67	21.55	20.92	67.91	324.75	21.38	21.33	68.48	200.25	21.37
2019-09-04 00:00:00	21.02	66.56	1368.0	21.71	20.96	66.71	1188.67	21.62	21.17	67.98	581.33	21.51	20.88	67.95	324.0	21.34	21.29	68.44	200.33	21.34
2019-09-04 00:10:00	21.0	66.58	1369.0	21.66	20.92	66.68	1187.5	21.6	21.13	67.94	582.33	21.48	20.86	67.97	323.0	21.31	21.25	68.42	200.67	21.31
2019-09-04 00:20:00	20.94	66.6	1370.0	21.63	20.88	66.66	1187.5	21.54	21.06	67.91	582.33	21.44	20.79	68.0	323.0	21.26	21.23	68.41	199.33	21.27
2019-09-04 00:30:00	20.91	66.55	1369.5	21.6	20.81	66.6	1186.67	21.5	21.04	67.8	582.0	21.39	20.75	67.95	324.0	21.22	21.18	68.35	201.25	21.22
2019-09-04 00:40:00	20.86	66.5	1369.75	21.54	20.76	66.52	1187.5	21.46	20.98	67.77	580.33	21.34	20.71	67.94	325.33	21.17	21.13	68.29	199.67	21.17
2019-09-04 00:50:00	20.81	66.48	1369.33	21.5	20.75	66.49	1189.67	21.41	20.94	67.76	581.33	21.3	20.67	67.95	325.33	21.12	21.06	68.25	201.33	21.13
2019-09-04 01:00:00	20.8	66.48	1369.25	21.46	20.69	66.49	1188.0	21.37	20.94	67.75	581.33	21.27	20.63	67.96	326.0	21.1	21.04	68.22	200.25	21.09
2019-09-04 01:10:00	20.75	66.49	1370.67	21.43	20.69	66.54	1188.0	21.34	20.88	67.77	582.33	21.23	20.63	67.97	324.67	21.06	21.0	68.26	200.0	21.06
2019-09-04 01:20:00	20.7	66.54	1369.75	21.39	20.63	66.53	1189.67	21.31	20.86	67.77	581.67	21.21	20.56	67.99	324.67	21.03	21.0	68.27	201.0	21.04
2019-09-04 01:30:00	20.69	66.52	1369.33	21.35	20.61	66.54	1190.25	21.28	20.81	67.83	582.33	21.18	20.56	68.01	325.67	21.0	20.94	68.29	201.33	21.01
2019-09-04 01:40:00	20.66	66.55	1369.5	21.32	20.56	66.65	1188.5	21.24	20.77	68.01	582.0	21.14	20.5	68.08	325.33	20.95	20.9	68.46	201.67	20.95
2019-09-04 01:50:00	20.6	66.65	1369.5	21.27	20.5	66.76	1190.0	21.2	20.71	68.1	582.67	21.08	20.46	68.13	325.33	20.92	20.84	68.6	201.0	20.9
2019-09-04 02:00:00	20.56	66.78	1370.33	21.23	20.5	66.88	1188.75	21.16	20.69	68.18	581.67	21.06	20.44	68.19	327.33	20.88	20.83	68.69	201.33	20.87
2019-09-04 02:10:00	20.56	66.82	1369.5	21.2	20.48	66.9	1189.25	21.14	20.69	68.13	580.33	21.04	20.4	68.27	325.33	20.86	20.81	68.7	200.25	20.86
2019-09-04 02:20:00	20.52	66.83	1369.33	21.18	20.44	66.89	1187.67	21.12	20.67	68.11	581.67	21.02	20.38	68.31	324.67	20.83	20.81	68.65	200.33	20.86
2019-09-04 02:30:00	20.5	66.84	1370.25	21.16	20.41	66.88	1189.75	21.08	20.63	68.12	582.33	20.98	20.36	68.33	326.67	20.81	20.77	68.62	201.0	20.84
2019-09-04 02:40:00	20.46	66.84	1370.0	21.12	20.38	66.92	1188.33	21.06	20.58	68.19	583.33	20.95	20.31	68.35	326.67	20.77	20.72	68.67	201.25	20.79
2019-09-04 02:50:00	20.44	66.94	1371.5	21.08	20.36	67.04	1191.0	21.02	20.56	68.31	583.33	20.93	20.29	68.4	325.0	20.74	20.69	68.77	201.0	20.76
2019-09-04 03:00:00	20.38	66.98	1371.33	21.05	20.31	67.14	1191.67	20.99	20.5	68.45	583.33	20.88	20.23	68.48	327.0	20.7	20.64	68.94	201.25	20.71
2019-09-04 03:10:00	20.36	67.08	1371.75	21.02	20.25	67.19	1189.5	20.94	20.46	68.54	583.67	20.83	20.19	68.6	325.33	20.65	20.58	69.08	200.67	20.65
2019-09-04 03:20:00	20.29	67.14	1372.75	20.97	20.21	67.27	1191.0	20.89	20.4	68.6	584.0	20.77	20.15	68.67	325.67	20.61	20.54	69.1	201.67	20.61
2019-09-04 03:30:00	20.25	67.17	1374.0	20.93	20.18	67.29	1193.5	20.85	20.38	68.59	583.67	20.73	20.11	68.71	326.67	20.57	20.5	69.12	201.5	20.57
2019-09-04 03:40:00	20.25	67.2	1372.5	20.89	20.15	67.32	1191.33	20.81	20.38	68.6	581.67	20.72	20.06	68.75	326.33	20.54	20.5	69.09	201.67	20.56
2019-09-04 03:50:00	20.25	67.29	1372.67	20.87	20.15	67.37	1191.33	20.8	20.38	68.59	581.0	20.71	20.06	68.79	327.0	20.53	20.5	69.12	201.67	20.55
2019-09-04 04:00:00	20.2	67.33	1371.75	20.85	20.13	67.42	1191.0	20.8	20.38	68.6	583.5	20.7	20.06	68.83	326.0	20.52	20.5	69.14	200.25	20.54
2019-09-04 04:10:00	20.19	67.38	1373.0	20.81	20.13	67.42	1190.5	20.78	20.33	68.68	583.67	20.68	20.06	68.86	327.67	20.5	20.46	69.2	201.0	20.51
2019-09-04 04:20:00	20.19	67.42	1374.5	20.8	20.11	67.46	1192.0	20.76	20.31	68.69	584.0	20.65	20.04	68.93	327.33	20.48	20.44	69.22	202.67	20.5
2019-09-04 04:30:00	20.13	67.44	1379.75	20.8	20.06	67.47	1195.33	20.75	20.31	68.71	586.0	20.64	20.0	68.98	333.0	20.45	20.44	69.2	207.0	20.48
2019-09-04 04:40:00	20.15	67.5	1390.67	20.78	20.1	67.5	1208.0	20.74	20.31	68.72	589.0	20.64	20.0	69.02	344.0	20.44	20.44	69.21	217.0	20.48
2019-09-04 04:50:00	20.19	67.53	1406.5	20.79	20.13	67.52	1225.5	20.74	20.31	68.72	598.33	20.65	20.04	69.05	359.0	20.45	20.44	69.23	231.0	20.49
2019-09-04 05:00:00	20.21	67.55	1418.67	20.8	20.15	67.51	1238.33	20.76	20.36	68.65	604.67	20.67	20.06	69.06	372.0	20.47	20.48	69.17	241.75	20.52
2019-09-04 05:10:00	20.25	67.55	1433.25	20.8	20.16	67.46	1253.25	20.78	20.38	68.58	611.33	20.7	20.06	69.06	386.67	20.48	20.5	69.12	255.33	20.54
2019-09-04 05:20:00	20.25	67.54	1446.67	20.81	20.19	67.43	1269.5	20.8	20.38	68.54	616.33	20.72	20.11	69.03	400.67	20.5	20.5	69.05	268.0	20.56
2019-09-04 05:30:00	20.26	67.5	1462.0	20.85	20.21	67.4	1287.67	20.82	20.42	68.51	623.33	20.74	20.13	69.01	420.67	20.54	20.56	68.91	284.0	20.6
2019-09-04 05:40:00	20.31	67.47	1478.0	20.89	20.28	67.3	1301.75	20.87	20.48	68.39	631.33	20.78	20.21	68.94	436.0	20.59	20.61	68.83	295.67	20.64
2019-09-04 05:50:00	20.4	67.43	1494.5	20.94	20.36	67.22	1326.67	20.93	20.54	68.27	638.67	20.85	20.29	68.88	461.0	20.66	20.69	68.7	315.75	20.73
2019-09-04 06:00:00	20.5	67.42	1516.67	21.02	20.48	67.17	1354.25	21.03	20.67	68.18	647.33	20.96	20.47	68.78	497.0	20.8	20.81	68.54	337.33	20.85
2019-09-04 06:10:00	20.69	67.34	1549.67	21.14	20.67	67.02	1415.33	21.16	20.86	67.91	671.33	21.12	20.56	68.68	525.5	20.9	21.0	68.23	367.0	20.99
2019-09-04 06:20:00	20.94	67.23	1587.25	21.31	20.94	66.75	1472.25	21.35	21.13	67.47	697.67	21.33	20.79	68.56	566.67	21.06	21.28	67.71	415.75	21.24
2019-09-04 06:30:00	21.23	67.01	1635.0	21.55	21.32	66.29	1534.75	21.64	21.44	66.85	728.33	21.63	21.21	68.26	642.33	21.39	21.65	66.98	471.33	21.57
2019-09-04 06:40:00	21.62	66.68	1682.25	21.85	21.67	65.68	1598.0	21.95	21.81	66.1	754.67	21.96	21.56	67.86	691.67	21.69	22.0	66.23	514.33	21.89
2019-09-04 06:50:00	22.04	66.24	1736.0	22.19	22.15	64.86	1671.0	22.35	22.27	65.09	784.0	22.35	22.02	67.41	751.33	22.06	22.46	65.09	565.75	22.33
2019-09-04 07:00:00	22.53	65.63	1791.0	22.59	22.61	64.01	1732.33	22.74	22.75	63.95	811.33	22.79	22.5	66.84	783.33	22.46	22.96	63.78	612.0	22.82
2019-09-04 07:10:00	23.08	64.71	1855.75	23.1	23.1	62.86	1790.25	23.2	23.25	62.64	830.0	23.28	22.98	66.18	818.0	22.86	23.42	62.54	640.0	23.26
2019-09-04 07:20:00	23.56	63.75	1924.67	23.59	23.7	61.56	1912.75	23.76	23.75	61.28	847.0	23.79	23.54	65.5	869.67	23.33	23.98	61.07	680.25	23.81
2019-09-04 07:30:00	24.06	62.82	1999.5	24.1	24.29	60.25	2152.67	24.31	24.38	59.89	869.33	24.35	24.13	64.74	921.33	23.82	24.56	59.65	726.33	24.38
2019-09-04 07:40:00	24.58	61.74	2101.0	24.63	24.89	59.12	2022.0	24.88	24.98	58.48	884.0	24.95	24.75	63.92	981.33	24.35	25.16	58.29	775.75	24.96
2019-09-04 07:50:00	24.97	59.89	2218.5	25.16	23.92	56.73	2374.33	25.03	25.04	57.7	905.67	24.94	25.13	63.04	1031.0	24.8	25.06	57.24	837.33	24.91
2019-09-04 08:00:00	23.92	54.64	2214.67	25.19	20.27	57.69	2340.25	23.07	21.67	60.05	930.67	22.42	23.62	60.67	1095.0	24.87	22.31	57.73	900.0	22.96
2019-09-04 08:10:00	23.89	58.1	2258.25	25.22	23.48	62.58	2803.33	23.6	23.25	64.08	959.67	23.46	23.67	60.62	1158.67	24.74	23.6	63.07	969.67	23.67
2019-09-04 08:20:00	24.88	58.17	2294.67	25.61	23.45	58.66	3105.5	24.69	24.71	59.38	990.33	24.62	24.94	61.09	1210.33	25.11	24.67	59.12	1101.33	24.6
2019-09-04 08:30:00	23.96	54.98	2367.25	25.57	23.02	55.13	3221.0	24.32	22.86	56.7	1022.33	23.92	23.08	58.44	1317.0	25.1	23.25	55.97	1290.33	23.83
2019-09-04 08:40:00	24.56	57.22	2441.0	25.72	25.05	57.7	3237.0	24.98	25.08	57.65	1041.33	25.15	24.33	59.33	1674.67	25.2	25.06	58.52	1276.33	24.89
2019-09-04 08:50:00	24.92	55.59	2556.67	26.05	21.71	55.23	2947.33	24.8	23.78	58.82	1078.0	24.43	24.67	58.48	1899.33	25.73	24.16	57.98	1720.0	24.55
2019-09-04 09:00:00	24.72	56.69	2694.5	26.12	24.24	58.83	3447.0	24.75	24.54	60.6	975.67	24.75	24.63	58.72	1627.0	25.78	24.98	59.41	1496.67	24.96
2019-09-04 09:10:00	24.59	55.15	2730.0	26.3	22.0	57.26	3427.33	24.38	24.11	60.36	1003.25	24.22	24.37	57.68	2812.33	26.12	24.13	57.98	2410.5	24.87
2019-09-04 09:20:00	24.98	55.4	2639.75	26.44	23.11	57.16	3583.25	24.97	24.5	59.56	1067.0	23.91	24.87	57.63	2326.33	26.45	24.94	56.24	1420.0	25.4
2019-09-04 09:30:00	24.79	55.67	3087.67	26.5	23.71	57.78	3118.0	24.99	24.38	60.66	1151.0	24.53	24.92	57.16	2040.33	26.55	25.19	57.39	1765.0	25.69
2019-09-04 09:40:00	25.16	54.47	2907.25	26.72	23.13	57.71	4400.0	24.91	23.75	61.32	1110.67	23.94	24.71	56.43	2546.67	26.73	24.42	57.52	2017.25	25.14
2019-09-04 09:50:00	25.19	54.24	2902.5	26.9	22.64	56.96	3581.5	25.08	24.23	61.23	1105.67	23.94	24.63	56.26	2556.0	26.86	23.84	57.81	2529.67	24.85
2019-09-04 10:00:00	24.59	54.44	3419.0	27.07	23.15	56.72	3623.0	25.23	24.52	60.79	1118.67	24.3	24.81	56.13	2729.0	26.95	24.77	57.15	3615.0	25.29
2019-09-04 10:10:00	23.56	52.34	3060.0	27.11	21.5	54.89	4316.75	24.76	23.09	59.94	1116.33	23.23	24.04	54.39	2246.67	27.01	23.44	56.09	3576.25	24.64
2019-09-04 10:20:00	24.31	52.89	2625.33	27.24	22.69	56.14	3515.75	24.94	24.11	59.97	1116.0	23.97	24.67	54.29	2374.0	27.06	24.44	56.05	3694.0	25.13
2019-09-04 10:30:00	23.46	51.14	2684.75	27.29	21.33	54.13	4928.0	24.74	23.08	59.6	1161.67	23.11	23.9	52.97	3291.33	27.26	23.1	54.7	4274.33	24.56
2019-09-04 10:40:00	23.98	50.74	3439.33	27.34	21.92	54.83	4274.0	24.51	23.63	58.9	1168.67	23.35	24.36	52.3	2968.67	27.35	23.56	54.53	4074.5	24.6
2019-09-04 10:50:00	23.48	49.59	3724.75	27.45	21.54	53.87	5918.0	24.69	23.1	58.58	1155.33	23.28	23.94	51.12	4300.0	27.67	23.46	55.45	3271.67	24.66
2019-09-04 11:00:00	24.27	49.95	3003.33	27.63	23.45	53.99	4567.75	25.5	24.25	56.78	1223.67	24.65	24.9	51.16	7291.67	28.1	24.83	53.86	3221.33	25.45
2019-09-04 11:10:00	23.72	49.18	3173.5	27.65	22.61	53.64	3372.0	25.22	23.4	58.24	1248.5	24.11	24.38	49.99	3564.33	28.24	24.13	54.1	4028.5	25.06
2019-09-04 11:20:00	24.16	48.56	3334.75	27.83	22.8	52.36	3392.25	25.42	24.22	55.46	1241.0	24.36	25.04	49.76	3078.33	28.39	24.42	51.5	3168.0	25.7
2019-09-04 11:30:00	24.27	47.97	2923.33	27.83	24.14	52.77	3069.0	25.23	24.04	55.07	1271.67	24.38	24.79	48.81	5045.0	28.48	24.65	51.45	3984.67	26.1
2019-09-04 11:40:00	24.13	45.86	3908.25	27.93	21.38	47.92	3047.5	24.98	23.75	51.94	1274.0	23.76	24.61	47.02	7946.67	28.73	24.24	47.2	4081.75	26.24
2019-09-04 11:50:00	24.38	47.89	2950.0	27.94	23.08	54.23	3020.75	24.78	24.02	57.88	1288.67	24.18	24.75	47.42	6339.33	28.88	24.88	52.18	4042.33	26.18
2019-09-04 12:00:00	23.83	47.32	3690.5	28.05	22.27	54.02	3372.67	24.75	23.17	58.4	1302.33	23.66	24.75	47.62	6664.33	28.79	24.06	50.24	6259.67	26.31
2019-09-04 12:10:00	24.75	46.97	3861.0	28.19	23.54	52.26	5021.0	25.44	24.52	55.17	1326.67	24.42	25.02	47.92	1890.67	28.45	25.08	47.36	8800.75	27.5
2019-09-04 12:20:00	24.2	46.66	4003.75	28.14	23.9	52.51	3819.0	25.29	24.25	54.93	1312.67	24.71	24.48	47.9	1727.33	27.99	24.77	47.9	3430.67	27.27
2019-09-04 12:30:00	24.06	45.98	3102.0	28.08	22.47	50.96	2528.25	25.41	23.42	55.44	1291.33	23.86	24.6	47.83	2138.67	27.81	24.45	48.07	2471.25	26.67
2019-09-04 12:40:00	24.65	46.23	2627.67	27.95	24.13	51.21	2399.67	25.4	24.73	52.7	1292.67	24.79	24.67	48.05	1870.0	27.62	25.08	47.59	2166.33	26.77
2019-09-04 12:50:00	24.02	46.5	2740.75	27.74	22.63	52.13	2655.0	24.84	23.4	56.01	1269.33	24.0	24.31	48.06	4466.0	27.6	24.33	50.15	2725.0	26.0
2019-09-04 13:00:00	23.77	46.49	2933.33	27.72	21.48	51.99	2447.67	24.79	23.23	56.61	1307.33	23.4	24.58	48.09	1439.0	27.6	24.04	49.98	2427.33	25.8
2019-09-04 13:10:00	23.89	46.32	4733.0	27.76	21.76	53.54	2224.0	24.03	22.92	56.84	1342.67	23.2	24.19	48.31	1516.33	27.21	23.77	51.42	1825.25	25.08
2019-09-04 13:20:00	24.07	45.87	4049.33	27.86	21.52	53.07	2102.5	23.93	23.15	56.19	1378.0	23.15	24.44	48.35	1496.67	27.09	23.65	50.85	1481.67	24.96
2019-09-04 13:30:00	24.06	45.96	3532.0	27.82	23.63	54.33	2042.67	24.2	23.32	56.24	1409.33	23.88	24.21	48.5	1167.33	26.85	24.31	52.41	1571.67	25.15
2019-09-04 13:40:00	23.75	46.45	2615.0	27.54	22.88	53.52	2689.25	24.38	23.42	56.64	1272.33	23.76	24.21	48.9	1313.0	26.79	24.26	51.83	2211.5	25.28
2019-09-04 13:50:00	24.14	46.96	2133.75	27.32	22.83	53.04	1919.75	24.57	24.34	56.08	1254.67	23.73	24.6	49.17	2236.67	26.84	23.92	51.69	1700.67	25.26
2019-09-04 14:00:00	24.25	47.15	1937.0	27.1	22.21	52.3	1747.33	24.68	24.06	54.65	1084.33	24.04	24.69	49.15	3342.67	26.91	24.42	50.64	1330.33	25.41
2019-09-04 14:10:00	24.56	47.23	1969.0	26.98	23.22	51.88	1882.5	24.74	24.44	53.58	1054.33	24.34	24.73	48.93	1607.33	26.96	24.44	50.58	1121.25	25.38
2019-09-04 14:20:00	24.25	47.17	1739.0	26.86	24.15	51.88	1640.0	24.77	24.17	53.73	1035.0	24.34	24.3	48.84	954.0	26.76	24.75	50.15	1059.0	25.44
2019-09-04 14:30:00	23.98	47.27	1647.33	26.64	23.48	51.5	1595.5	24.7	23.71	53.66	1031.33	24.15	24.32	48.86	857.67	26.59	24.17	50.39	961.67	25.17
2019-09-04 14:40:00	24.08	47.35	1628.0	26.52	22.27	51.28	1609.67	24.62	23.73	53.69	1020.0	23.76	24.33	48.85	798.33	26.45	24.25	49.97	903.75	25.16
2019-09-04 14:50:00	24.17	47.22	1525.67	26.43	23.11	50.74	1544.0	24.72	24.04	53.59	1193.0	24.02	24.54	49.08	751.0	26.29	23.94	49.61	827.0	25.12
2019-09-04 15:00:00	24.33	47.49	1430.75	26.26	23.48	50.62	1698.75	24.74	24.65	51.57	1171.0	24.59	24.46	49.26	711.67	26.11	24.86	49.58	984.0	25.25
2019-09-04 15:10:00	24.11	47.64	1361.75	26.1	24.65	50.86	1584.67	24.62	23.9	52.73	1009.33	24.33	24.11	49.2	690.0	25.98	24.31	49.91	784.0	25.03
2019-09-04 15:20:00	23.5	47.56	1328.33	25.98	22.94	50.41	1697.75	24.6	23.4	53.81	924.67	23.67	24.17	49.2	665.33	25.87	23.69	49.83	745.0	24.83
2019-09-04 15:30:00	23.95	47.74	1271.5	25.89	22.25	49.4	1517.67	24.64	24.02	52.51	889.0	23.84	24.48	49.45	650.67	25.75	24.31	49.26	684.67	24.93
2019-09-04 15:40:00	24.21	48.04	1360.0	25.71	24.08	50.45	1665.25	24.5	24.31	51.17	854.67	24.52	24.06	49.52	659.0	25.58	24.46	49.82	700.25	24.82
2019-09-04 15:50:00	23.75	47.61	1315.0	25.87	21.08	50.97	1443.67	23.95	22.75	54.88	826.33	22.79	24.08	49.39	675.67	25.58	23.25	50.5	727.0	24.29
2019-09-04 16:00:00	22.98	47.81	1250.33	25.45	20.49	53.02	1387.0	22.84	21.69	56.67	802.0	21.94	23.02	49.29	656.0	25.27	22.48	51.68	690.67	23.61
2019-09-04 16:10:00	23.61	48.9	1273.75	25.22	23.89	53.98	1316.0	23.29	23.31	54.55	776.67	23.46	23.36	50.11	635.67	25.04	23.74	52.52	589.75	23.98
2019-09-04 16:20:00	24.59	49.12	1149.67	25.38	25.23	51.53	1269.67	24.57	25.23	50.52	758.33	25.02	24.63	50.86	617.33	25.17	25.29	49.99	559.67	25.0
2019-09-04 16:30:00	23.74	48.97	1117.0	25.36	21.1	51.57	1233.5	23.83	22.98	55.16	743.0	22.91	24.0	50.46	594.33	25.26	23.17	51.57	535.5	24.09
2019-09-04 16:40:00	23.47	49.98	1083.75	24.97	24.03	53.65	1204.0	23.56	22.98	55.36	731.0	23.35	23.23	50.84	563.0	24.95	23.75	52.76	508.0	24.04
2019-09-04 16:50:00	24.29	50.35	1058.33	25.03	24.67	52.12	1174.5	24.38	24.73	51.75	728.0	24.67	24.17	51.45	527.33	24.94	24.86	51.21	480.0	24.72
2019-09-04 17:00:00	24.44	50.54	1029.75	25.12	24.69	51.0	1147.75	24.92	24.86	51.15	717.0	24.97	24.42	51.59	515.67	25.04	24.94	50.75	452.67	24.99
2019-09-04 17:10:00	24.46	50.67	1008.0	25.18	24.56	50.68	1124.67	25.08	24.77	51.25	705.0	25.01	24.34	51.6	503.25	25.06	24.88	50.82	431.25	25.05
2019-09-04 17:20:00	24.34	50.82	990.75	25.16	24.41	50.68	1105.5	25.08	24.59	51.63	696.33	24.91	24.11	51.68	497.33	24.98	24.78	51.14	417.0	25.0
2019-09-04 17:30:00	24.19	51.09	972.0	25.07	24.17	50.93	1095.33	24.99	24.34	52.36	684.5	24.7	23.88	51.9	480.33	24.85	24.48	51.9	396.67	24.78
2019-09-04 17:40:00	23.97	51.44	960.25	24.93	23.88	51.37	1078.75	24.82	24.11	52.95	682.33	24.51	23.65	52.25	472.67	24.68	24.25	52.51	387.0	24.59
2019-09-04 17:50:00	23.72	51.9	950.5	24.72	23.63	51.92	1068.33	24.6	23.83	53.72	682.0	24.26	23.4	52.67	469.67	24.47	24.0	53.12	381.67	24.38
2019-09-04 18:00:00	23.5	52.37	948.67	24.52	23.38	52.56	1072.25	24.36	23.58	54.47	680.0	24.02	23.17	53.06	474.33	24.25	23.78	53.8	379.5	24.14
2019-09-04 18:10:00	23.31	52.85	946.33	24.38	23.13	53.26	1074.0	24.11	23.36	55.2	679.67	23.8	22.94	53.47	425.67	24.03	23.56	54.53	378.33	23.89
2019-09-04 18:20:00	23.13	53.33	945.67	24.16	22.96	53.87	1069.25	23.89	23.13	55.78	682.33	23.59	22.75	53.96	407.33	23.82	23.4	55.1	377.67	23.7
2019-09-04 18:30:00	22.97	53.84	945.0	23.97	22.78	54.52	1068.5	23.68	23.0	56.37	679.0	23.44	22.65	54.48	407.67	23.64	23.22	55.7	377.75	23.54
2019-09-04 18:40:00	22.83	54.31	944.0	23.79	22.69	55.05	1072.33	23.55	22.9	56.87	679.33	23.3	22.54	54.92	408.67	23.49	23.08	56.29	377.33	23.39
2019-09-04 18:50:00	22.69	54.75	943.25	23.63	22.6	55.44	1073.25	23.43	22.77	57.34	680.67	23.17	22.4	55.36	409.0	23.35	22.98	56.75	377.0	23.27
2019-09-04 19:00:00	22.54	55.25	943.0	23.47	22.48	55.86	1071.25	23.32	22.71	57.67	682.67	23.07	22.29	55.8	409.33	23.21	22.88	57.37	377.0	23.11
2019-09-04 19:10:00	22.44	55.73	941.25	23.34	22.4	56.29	1068.0	23.22	22.58	58.17	684.33	22.96	22.21	56.38	409.67	23.06	22.73	57.93	377.0	22.96
2019-09-04 19:20:00	22.31	56.19	941.75	23.2	22.28	56.69	1070.0	23.11	22.48	58.56	682.33	22.86	22.08	56.86	410.0	22.93	22.65	58.36	377.0	22.84
2019-09-04 19:30:00	22.21	56.63	940.67	23.08	22.19	57.03	1079.67	22.99	22.4	58.93	684.0	22.76	22.0	57.29	410.0	22.8	22.5	58.75	377.25	22.72
2019-09-04 19:40:00	22.1	57.01	941.5	22.96	22.1	57.41	1073.5	22.89	22.27	59.32	685.33	22.65	21.88	57.74	409.67	22.68	22.4	59.18	377.67	22.61
2019-09-04 19:50:00	21.98	57.33	941.67	22.84	21.98	57.73	1081.0	22.8	22.17	59.6	683.33	22.57	21.79	58.22	409.33	22.57	22.29	59.47	377.0	22.51
2019-09-04 20:00:00	21.9	57.64	942.5	22.74	21.91	58.07	1074.5	22.69	22.13	59.87	686.33	22.48	21.72	58.51	409.0	22.48	22.22	59.78	377.25	22.42
2019-09-04 20:10:00	21.79	57.98	941.33	22.64	21.81	58.34	1081.75	22.58	22.02	60.1	686.33	22.39	21.65	58.9	409.0	22.36	22.15	60.04	377.0	22.32
2019-09-04 20:20:00	21.72	58.26	942.0	22.54	21.75	58.54	1078.67	22.5	21.96	60.26	682.33	22.31	21.54	59.21	408.0	22.26	22.06	60.18	377.0	22.26
2019-09-04 20:30:00	21.64	58.49	942.0	22.44	21.67	58.76	1077.0	22.43	21.9	60.48	687.33	22.24	21.5	59.47	407.67	22.17	21.98	60.4	377.25	22.18
2019-09-04 20:40:00	21.56	58.76	942.33	22.36	21.61	58.99	1084.33	22.36	21.83	60.62	689.33	22.19	21.46	59.77	408.0	22.09	21.92	60.59	377.0	22.1
2019-09-04 20:50:00	21.52	58.93	942.25	22.29	21.56	59.17	1077.67	22.28	21.77	60.75	684.67	22.11	21.38	59.95	407.33	22.02	21.86	60.77	377.0	22.03
2019-09-04 21:00:00	21.44	59.14	942.67	22.22	21.48	59.3	1084.67	22.23	21.71	60.88	688.0	22.06	21.31	60.08	406.5	21.96	21.81	60.92	377.0	21.96
2019-09-04 21:10:00	21.4	59.29	942.33	22.16	21.41	59.37	1081.75	22.16	21.65	60.92	684.67	21.98	21.25	60.3	405.67	21.88	21.73	60.98	378.0	21.91
2019-09-04 21:20:00	21.33	59.46	943.0	22.08	21.33	59.36	1078.33	22.09	21.56	60.81	687.33	21.91	21.19	60.46	405.5	21.8	21.68	60.96	377.25	21.83
2019-09-04 21:30:00	21.28	59.48	943.25	22.02	21.27	59.35	1081.67	22.03	21.48	60.75	688.67	21.84	21.15	60.41	405.67	21.74	21.63	60.89	378.0	21.78
2019-09-04 21:40:00	21.21	59.54	942.0	21.95	21.25	59.23	1085.67	21.95	21.44	60.61	686.33	21.78	21.06	60.5	405.67	21.66	21.56	60.75	377.67	21.72
2019-09-04 21:50:00	21.16	59.54	941.5	21.9	21.19	59.12	1082.0	21.92	21.42	60.46	685.67	21.73	21.04	60.43	405.33	21.61	21.5	60.6	377.75	21.66
2019-09-04 22:00:00	21.13	59.48	941.0	21.84	21.14	59.05	1078.75	21.85	21.38	60.34	686.0	21.68	21.0	60.38	405.33	21.54	21.48	60.44	377.33	21.63
2019-09-04 22:10:00	21.08	59.53	941.67	21.79	21.13	59.1	1079.33	21.81	21.33	60.5	688.0	21.68	20.96	60.4	405.0	21.53	21.44	60.5	377.33	21.6
2019-09-04 22:20:00	21.04	59.6	941.5	21.75	21.08	59.24	1085.75	21.78	21.31	60.68	692.0	21.63	20.9	60.58	405.67	21.48	21.41	60.72	378.0	21.54
2019-09-04 22:30:00	21.0	59.73	941.0	21.73	20.98	59.4	1075.0	21.73	21.23	60.89	690.0	21.57	20.83	60.68	405.0	21.44	21.33	60.91	377.67	21.48
2019-09-04 22:40:00	20.92	59.83	941.25	21.66	20.92	59.56	1078.25	21.66	21.17	61.09	688.33	21.49	20.77	60.87	405.67	21.36	21.27	61.12	377.67	21.42
2019-09-04 22:50:00	20.83	59.98	942.33	21.59	20.83	59.72	1074.0	21.58	21.06	61.34	686.0	21.42	20.69	61.05	405.0	21.3	21.19	61.31	378.0	21.34
2019-09-04 23:00:00	20.78	60.11	941.75	21.52	20.73	59.92	1079.0	21.5	20.96	61.52	687.0	21.32	20.61	61.21	405.0	21.21	21.08	61.55	378.0	21.25
2019-09-04 23:10:00	20.68	60.31	941.5	21.44	20.64	60.04	1082.25	21.42	20.88	61.74	685.0	21.24	20.52	61.3	406.33	21.12	21.0	61.71	378.0	21.16
2019-09-04 23:20:00	20.58	60.38	943.0	21.34	20.54	60.21	1079.33	21.33	20.81	61.88	685.0	21.14	20.42	61.53	405.0	21.04	20.9	61.93	377.33	21.05
2019-09-04 23:30:00	20.5	60.52	944.0	21.26	20.47	60.34	1083.75	21.24	20.71	62.02	686.67	21.05	20.36	61.66	405.33	20.94	20.86	62.04	377.33	20.98
2019-09-04 23:40:00	20.42	60.62	944.67	21.18	20.4	60.47	1083.0	21.16	20.63	62.1	691.67	20.98	20.27	61.76	405.67	20.86	20.74	62.18	377.75	20.89
2019-09-04 23:50:00	20.34	60.74	945.0	21.1	20.34	60.58	1077.0	21.1	20.56	62.15	688.0	20.94	20.21	61.92	404.67	20.79	20.69	62.21	377.67	20.85
2019-09-05 00:00:00	20.31	60.9	945.0	21.04	20.33	60.69	1084.75	21.04	20.56	62.21	686.0	20.9	20.19	62.02	404.67	20.74	20.69	62.24	378.0	20.84
2019-09-05 00:10:00	20.26	60.95	946.0	20.98	20.31	60.76	1079.0	21.0	20.52	62.17	684.0	20.86	20.13	62.09	405.33	20.7	20.63	62.24	377.75	20.79
2019-09-05 00:20:00	20.2	61.08	947.5	20.91	20.25	60.73	1083.0	20.96	20.48	62.14	691.67	20.81	20.11	62.13	405.0	20.64	20.56	62.26	378.0	20.72
2019-09-05 00:30:00	20.15	61.12	947.33	20.86	20.19	60.75	1085.67	20.91	20.46	62.18	688.0	20.77	20.06	62.21	404.67	20.6	20.53	62.27	378.25	20.68
2019-09-05 00:40:00	20.13	61.18	948.25	20.8	20.18	60.77	1085.5	20.88	20.4	62.19	692.0	20.74	20.0	62.24	404.67	20.56	20.5	62.26	378.0	20.64
2019-09-05 00:50:00	20.06	61.2	947.67	20.77	20.13	60.75	1085.25	20.83	20.36	62.09	685.33	20.7	19.98	62.32	404.33	20.52	20.44	62.21	378.0	20.6
2019-09-05 01:00:00	20.03	61.27	949.25	20.73	20.08	60.6	1078.67	20.79	20.31	61.87	689.67	20.65	19.94	62.26	404.67	20.47	20.44	62.1	378.0	20.57
2019-09-05 01:10:00	20.0	61.2	949.67	20.69	20.06	60.38	1079.25	20.76	20.31	61.59	688.67	20.63	19.92	62.12	405.33	20.44	20.4	61.79	377.75	20.54
2019-09-05 01:20:00	19.95	61.07	950.25	20.64	20.02	60.11	1086.67	20.73	20.25	61.24	688.33	20.6	19.88	61.91	405.33	20.41	20.34	61.46	378.0	20.51
2019-09-05 01:30:00	19.94	60.9	950.0	20.62	20.0	59.81	1086.25	20.7	20.25	60.89	686.33	20.57	19.86	61.7	406.67	20.37	20.31	61.1	378.0	20.47
2019-09-05 01:40:00	19.91	60.74	950.25	20.58	20.0	59.57	1084.0	20.67	20.19	60.61	689.67	20.53	19.81	61.5	407.0	20.33	20.31	60.83	378.33	20.44
2019-09-05 01:50:00	19.88	60.55	950.5	20.56	19.94	59.33	1087.0	20.63	20.19	60.38	685.33	20.5	19.79	61.31	406.33	20.31	20.27	60.59	378.33	20.42
2019-09-05 02:00:00	19.83	60.4	950.67	20.52	19.94	59.07	1080.0	20.6	20.13	60.18	693.0	20.47	19.75	61.15	408.0	20.28	20.25	60.37	378.67	20.4
2019-09-05 02:10:00	19.81	60.24	951.0	20.49	19.9	59.0	1079.33	20.59	20.13	60.04	689.33	20.46	19.75	61.03	408.0	20.26	20.25	60.26	378.75	20.36
2019-09-05 02:20:00	19.81	60.18	952.33	20.47	19.88	58.96	1082.25	20.56	20.13	60.05	688.0	20.44	19.71	60.9	408.67	20.23	20.21	60.2	378.33	20.34
2019-09-05 02:30:00	19.81	60.17	951.5	20.46	19.88	58.98	1082.33	20.55	20.11	60.11	692.33	20.43	19.69	60.89	408.67	20.21	20.21	60.21	378.67	20.34
2019-09-05 02:40:00	19.81	60.18	951.0	20.45	19.86	59.02	1086.5	20.53	20.06	60.23	691.67	20.4	19.69	60.93	409.67	20.19	20.19	60.31	378.75	20.31
2019-09-05 02:50:00	19.76	60.18	953.0	20.43	19.81	59.08	1088.0	20.5	20.04	60.29	691.0	20.35	19.65	60.97	409.0	20.17	20.15	60.4	378.67	20.28
2019-09-05 03:00:00	19.74	60.19	953.75	20.4	19.76	59.2	1083.0	20.46	20.0	60.44	692.0	20.32	19.63	61.02	409.0	20.15	20.13	60.52	378.67	20.25
2019-09-05 03:10:00	19.69	60.2	954.33	20.35	19.75	59.21	1083.0	20.43	19.96	60.41	694.33	20.28	19.56	61.1	409.0	20.11	20.06	60.58	378.75	20.19
2019-09-05 03:20:00	19.64	60.2	954.25	20.32	19.69	59.13	1087.0	20.4	19.94	60.24	695.0	20.25	19.56	61.1	409.33	20.07	20.02	60.44	378.67	20.16
2019-09-05 03:30:00	19.63	60.1	954.67	20.29	19.69	58.82	1077.0	20.34	19.88	59.92	691.33	20.21	19.5	60.9	409.5	20.03	20.0	60.14	378.33	20.13
2019-09-05 03:40:00	19.56	59.94	954.5	20.26	19.69	58.61	1075.67	20.33	19.88	59.66	690.67	20.2	19.5	60.68	410.33	20.01	20.0	59.8	378.5	20.12
2019-09-05 03:50:00	19.56	59.84	953.67	20.24	19.69	58.53	1087.0	20.32	19.88	59.6	690.33	20.2	19.5	60.58	410.0	19.99	20.0	59.72	379.0	20.12
2019-09-05 04:00:00	19.56	59.8	953.25	20.22	19.67	58.6	1083.67	20.31	19.88	59.72	688.0	20.19	19.5	60.57	410.0	19.99	20.0	59.8	379.0	20.12
2019-09-05 04:10:00	19.56	59.84	954.67	20.21	19.63	58.72	1081.0	20.29	19.88	59.94	690.33	20.17	19.46	60.64	410.0	19.97	19.97	60.02	379.25	20.09
2019-09-05 04:20:00	19.53	59.93	955.0	20.19	19.58	58.86	1082.5	20.27	19.81	60.13	692.0	20.13	19.44	60.75	410.0	19.95	19.94	60.2	379.67	20.06
2019-09-05 04:30:00	19.5	60.0	959.5	20.16	19.56	58.97	1087.33	20.23	19.79	60.23	701.33	20.1	19.4	60.82	414.33	19.91	19.9	60.36	383.5	20.02
2019-09-05 04:40:00	19.44	60.07	969.33	20.13	19.5	58.97	1097.0	20.19	19.75	60.2	699.0	20.05	19.38	60.86	421.67	19.87	19.86	60.33	393.0	19.99
2019-09-05 04:50:00	19.44	60.08	982.25	20.11	19.5	59.04	1110.67	20.15	19.75	60.24	705.33	20.04	19.33	60.9	434.67	19.85	19.83	60.39	404.67	19.97
2019-09-05 05:00:00	19.44	60.09	996.33	20.1	19.5	59.11	1128.25	20.14	19.75	60.28	709.67	20.03	19.31	60.95	448.67	19.83	19.81	60.44	418.0	19.97
2019-09-05 05:10:00	19.44	60.12	1007.67	20.08	19.5	59.14	1141.75	20.13	19.75	60.27	721.0	20.03	19.31	61.0	461.0	19.82	19.83	60.45	430.25	19.97
2019-09-05 05:20:00	19.44	60.12	1019.0	20.08	19.5	59.09	1153.33	20.14	19.75	60.24	720.0	20.04	19.36	61.0	474.0	19.82	19.83	60.4	442.0	19.97
2019-09-05 05:30:00	19.44	60.12	1029.5	20.09	19.55	59.07	1170.0	20.16	19.75	60.24	729.0	20.05	19.38	60.98	488.0	19.84	19.88	60.35	452.0	19.99
2019-09-05 05:40:00	19.5	60.12	1041.0	20.11	19.58	59.09	1173.75	20.2	19.81	60.24	735.0	20.1	19.42	60.95	500.0	19.88	19.92	60.34	461.67	20.02
2019-09-05 05:50:00	19.54	60.13	1053.67	20.15	19.67	59.06	1198.33	20.27	19.86	60.2	741.67	20.16	19.46	60.94	516.0	19.95	19.97	60.31	476.75	20.08
2019-09-05 06:00:00	19.66	60.16	1081.0	20.21	19.78	58.96	1231.75	20.36	19.96	59.97	748.67	20.25	19.58	60.86	545.0	20.03	20.11	60.07	503.0	20.18
2019-09-05 06:10:00	19.81	60.11	1116.0	20.31	20.03	58.74	1304.5	20.52	20.15	59.68	777.67	20.42	19.75	60.71	584.67	20.17	20.25	59.77	536.33	20.34
2019-09-05 06:20:00	20.05	59.92	1156.5	20.48	20.24	58.46	1358.5	20.69	20.42	59.18	803.67	20.65	20.02	60.5	631.0	20.38	20.55	59.23	590.25	20.59
2019-09-05 06:30:00	20.38	59.65	1202.33	20.72	20.6	57.98	1425.0	20.99	20.71	58.58	837.33	20.95	20.38	60.18	698.75	20.67	20.9	58.52	651.33	20.91
2019-09-05 06:40:00	20.78	59.26	1253.25	21.03	21.0	57.39	1487.33	21.32	21.13	57.74	864.0	21.3	20.81	59.75	762.0	21.03	21.32	57.69	725.75	21.27
2019-09-05 06:50:00	21.25	58.73	1311.33	21.4	21.41	56.62	1555.25	21.7	21.58	56.79	894.67	21.7	21.31	59.28	813.67	21.42	21.79	56.67	765.0	21.72
2019-09-05 07:00:00	21.72	58.03	1364.5	21.82	21.96	55.71	1615.0	22.15	22.11	55.69	928.67	22.19	21.86	58.8	853.0	21.82	22.4	55.42	820.0	22.26
2019-09-05 07:10:00	22.26	57.21	1434.0	22.34	22.56	54.62	1678.0	22.64	22.65	54.48	945.0	22.72	22.38	58.24	886.67	22.28	22.81	54.56	842.33	22.64
2019-09-05 07:20:00	22.75	56.33	1511.0	22.82	23.13	53.58	1754.0	23.2	23.19	53.22	961.33	23.29	22.94	57.61	925.33	22.75	23.38	53.34	885.5	23.18
2019-09-05 07:30:00	23.3	55.46	1598.75	23.36	23.74	52.32	1860.5	23.77	23.8	51.97	978.0	23.88	23.46	56.91	962.33	23.25	23.96	52.12	934.67	23.77
2019-09-05 07:40:00	23.88	54.43	1686.0	23.93	24.34	51.3	1875.33	24.34	24.53	50.57	993.25	24.56	24.13	56.29	1002.33	23.76	24.56	50.81	997.0	24.38
2019-09-05 07:50:00	24.42	53.41	1792.25	24.5	24.91	50.16	2091.25	24.93	25.23	49.16	1027.67	25.22	24.69	55.53	1044.0	24.28	25.19	49.47	1064.0	25.02
2019-09-05 08:00:00	24.71	52.2	2089.0	25.05	23.34	48.8	2158.5	24.85	24.23	50.84	1038.0	23.94	24.83	54.54	1084.0	24.78	25.19	48.42	1123.0	25.25
2019-09-05 08:10:00	22.86	50.26	1864.25	25.12	19.98	52.07	2593.33	22.84	21.32	55.52	1073.0	21.88	23.23	53.0	1125.33	24.73	22.41	51.0	1198.25	23.7
2019-09-05 08:20:00	24.14	51.57	1944.25	25.23	24.36	53.14	2926.75	23.9	24.0	53.46	1106.33	24.06	24.36	53.95	1180.0	24.87	24.75	51.65	1366.33	24.59
2019-09-05 08:30:00	23.33	49.76	1975.0	25.51	22.02	49.69	3168.0	24.63	23.83	51.43	1126.67	24.0	23.67	52.34	1270.0	25.17	23.92	48.8	1442.67	24.84
2019-09-05 08:40:00	23.84	50.06	2271.0	25.49	24.14	49.64	3170.25	24.6	24.17	49.89	1168.67	24.54	23.73	52.62	1529.67	25.14	24.41	48.88	1790.5	25.03
2019-09-05 08:50:00	24.02	49.25	2098.33	25.86	22.61	48.53	2854.0	25.04	23.9	52.06	1135.33	24.14	24.4	52.12	1684.33	25.57	24.34	48.66	2465.33	25.15
2019-09-05 09:00:00	24.17	48.96	2120.5	25.92	24.08	49.4	3520.25	24.84	24.71	50.31	1100.67	24.76	24.58	51.8	1489.67	25.77	24.92	48.64	2538.0	25.32
2019-09-05 09:10:00	24.0	48.38	2172.5	26.08	23.02	49.16	4087.67	24.79	23.69	50.99	1136.0	24.08	24.21	50.79	1521.67	26.02	24.38	47.82	2278.75	25.33
2019-09-05 09:20:00	23.96	47.7	2234.5	26.27	22.95	48.18	4006.25	25.02	24.86	51.13	1088.67	23.95	24.25	50.06	1664.67	26.22	24.09	47.96	1955.0	25.24
2019-09-05 09:30:00	24.07	47.06	2318.0	26.44	22.83	47.74	3014.0	25.0	23.96	51.55	1097.67	24.03	24.52	49.62	2113.0	26.41	24.44	47.54	2399.67	25.38
2019-09-05 09:40:00	24.05	46.74	2349.75	26.56	22.96	48.15	3713.33	24.85	23.48	50.84	1065.67	24.08	24.5	48.93	2742.67	26.62	24.41	47.57	2432.75	25.34
2019-09-05 09:50:00	24.0	46.32	2441.25	26.72	22.83	48.54	3660.0	24.8	24.52	51.02	1071.33	24.08	24.5	48.35	2202.33	26.8	24.52	47.17	2645.67	25.44
2019-09-05 10:00:00	24.04	46.13	2557.67	26.82	22.47	48.76	3349.5	24.63	23.6	51.95	1112.67	23.75	24.31	47.88	2355.0	26.93	24.27	47.84	3105.33	25.35
2019-09-05 10:10:00	23.36	45.5	2831.5	26.96	20.96	49.35	4366.67	24.23	22.86	53.78	1118.67	22.81	24.02	47.24	2335.67	27.1	23.51	48.14	2652.25	24.94
2019-09-05 10:20:00	23.58	45.07	2914.0	27.13	21.28	49.85	3432.5	24.0	23.23	53.5	1132.0	22.92	24.21	46.64	2666.33	27.34	23.65	47.91	3873.67	24.9
2019-09-05 10:30:00	23.7	45.07	3773.25	27.26	22.88	50.9	4503.33	24.26	23.52	53.12	1178.67	23.49	24.4	46.42	2626.0	27.41	24.06	48.55	3998.33	25.15
2019-09-05 10:40:00	23.1	44.63	4721.0	27.51	21.42	50.05	4093.0	24.41	22.67	55.0	1181.33	22.86	23.9	46.09	2889.0	27.58	23.52	48.28	3518.75	25.26
2019-09-05 10:50:00	23.91	44.73	5123.25	27.72	23.65	49.36	7066.33	25.19	24.19	52.28	1179.33	24.13	24.56	45.93	5374.0	27.97	24.48	47.6	3640.33	25.87
2019-09-05 11:00:00	23.88	44.36	4467.75	27.92	23.1	49.22	3467.25	25.06	23.94	52.37	1194.67	24.2	24.54	45.4	5712.0	28.3	24.23	47.62	4037.33	25.98
2019-09-05 11:10:00	23.62	44.06	3229.67	27.97	22.28	49.29	3297.75	25.03	23.23	54.12	1212.67	23.54	24.5	44.89	3118.0	28.54	24.17	47.06	2842.5	26.02
2019-09-05 11:20:00	24.17	44.02	3507.5	28.02	22.94	48.76	3113.67	25.29	24.29	52.22	1214.0	24.22	24.9	44.5	3870.0	28.78	24.71	46.63	2983.33	26.24
2019-09-05 11:30:00	23.13	43.19	2901.33	27.88	21.41	49.98	3058.75	24.11	22.42	54.15	1244.67	22.83	24.04	43.74	5068.67	28.7	23.19	47.63	4080.67	25.14
2019-09-05 11:40:00	23.94	43.82	3553.0	27.86	21.73	51.01	2938.67	24.41	23.23	54.57	1249.67	23.39	24.79	44.01	7165.33	28.56	24.31	47.88	4135.25	25.86
2019-09-05 11:50:00	24.23	44.46	2941.33	28.01	23.3	50.62	2929.5	24.77	24.4	52.63	1254.0	24.14	25.15	44.41	5650.67	28.75	24.96	47.32	4152.33	26.36
2019-09-05 12:00:00	24.0	44.21	3754.5	28.1	23.54	51.19	3664.25	24.81	23.75	53.82	1279.33	24.19	24.83	44.49	3176.33	28.52	24.54	47.08	7697.0	26.71
2019-09-05 12:10:00	23.94	43.98	3820.33	28.23	21.65	49.99	5108.33	25.1	23.44	55.14	1299.67	23.56	24.71	44.56	1878.0	28.33	24.49	45.4	8485.5	27.12
2019-09-05 12:20:00	24.37	43.97	4080.33	28.19	23.39	49.77	3295.5	25.2	24.58	51.82	1286.33	24.59	24.75	45.04	2063.67	27.95	24.96	45.19	2596.67	27.1
2019-09-05 12:30:00	24.06	43.83	3052.75	28.09	23.67	50.48	2523.33	24.99	24.08	52.21	1267.33	24.49	24.6	45.29	2067.67	27.71	24.65	46.98	2226.67	26.55
2019-09-05 12:40:00	23.69	43.76	2610.67	27.95	21.64	49.48	2333.75	24.92	23.17	54.01	1255.33	23.46	24.32	45.23	1705.67	27.62	23.83	47.7	1996.0	25.82
2019-09-05 12:50:00	24.2	44.54	2647.0	27.75	23.19	51.08	2335.75	24.73	24.23	52.95	1261.67	24.38	24.75	45.81	5424.67	27.57	24.98	48.43	2847.0	26.0
2019-09-05 13:00:00	23.35	44.63	3294.33	27.71	21.17	51.38	2350.67	24.39	22.71	55.8	1317.0	23.12	24.09	45.54	1485.0	27.66	23.48	49.52	1814.33	25.31
2019-09-05 13:10:00	23.92	44.8	4681.75	27.88	22.03	52.88	2258.0	24.08	23.36	55.66	1318.33	23.42	24.54	46.23	1147.0	27.3	23.99	50.5	1941.0	25.15
2019-09-05 13:20:00	23.42	44.55	2664.67	27.76	21.36	52.72	2161.25	23.88	22.75	56.27	1352.0	22.94	24.0	46.4	1396.0	27.06	23.25	50.96	1420.33	24.7
2019-09-05 13:30:00	23.97	44.68	2869.75	27.6	21.67	52.65	2294.67	23.76	23.17	55.42	1413.67	23.05	24.38	46.65	1246.33	26.95	23.81	50.68	1416.33	24.75
2019-09-05 13:40:00	23.88	45.33	2223.0	27.35	22.55	53.32	2293.25	23.86	23.61	55.38	1259.33	23.5	24.13	46.76	1384.67	26.86	23.96	51.4	1505.0	24.87
2019-09-05 13:50:00	23.85	45.93	2009.0	27.19	22.74	53.31	1804.25	24.16	23.67	55.06	1157.0	23.83	24.32	47.46	1370.0	26.8	24.02	51.43	1556.0	25.02
2019-09-05 14:00:00	24.0	46.44	1857.5	27.06	22.23	52.96	1743.67	24.27	23.54	56.2	1083.67	23.58	24.34	47.53	3614.67	26.91	23.85	51.19	1548.67	25.04
2019-09-05 14:10:00	24.1	46.74	1782.0	26.92	22.92	52.32	1721.5	24.52	23.88	54.87	993.33	23.87	24.44	47.6	1329.67	26.94	24.32	51.02	994.0	25.19
2019-09-05 14:20:00	24.2	47.05	1462.75	26.71	23.38	52.01	1498.0	24.71	23.59	54.31	908.33	24.02	24.52	48.07	820.0	26.67	24.38	51.07	847.33	25.21
2019-09-05 14:30:00	24.42	47.59	1489.33	26.45	23.8	52.3	1488.75	24.62	24.46	53.19	929.67	24.5	24.42	48.54	827.0	26.4	24.77	50.95	869.67	25.23
2019-09-05 14:40:00	24.02	47.62	1571.0	26.35	23.66	51.76	1659.0	24.64	23.87	53.5	997.0	24.24	24.23	48.67	854.33	26.26	24.36	50.76	918.75	25.15
2019-09-05 14:50:00	23.84	47.47	1480.0	26.31	22.31	51.26	1554.67	24.64	23.73	54.1	1225.33	23.77	24.25	48.59	784.67	26.21	23.79	50.78	832.0	24.95
2019-09-05 15:00:00	24.14	47.57	1392.75	26.21	23.1	50.88	1670.75	24.7	24.05	54.15	1067.0	24.01	24.46	48.8	722.67	26.11	24.08	49.86	803.0	25.16
2019-09-05 15:10:00	24.22	47.68	1363.5	26.08	24.4	51.02	1562.67	24.7	24.54	51.98	988.33	24.52	24.42	48.95	713.67	25.95	24.81	49.77	826.25	25.12
2019-09-05 15:20:00	23.73	47.74	1350.67	25.95	22.69	50.82	1866.33	24.5	23.75	52.97	947.67	24.25	24.02	48.86	728.0	25.83	23.92	50.31	850.33	24.92
2019-09-05 15:30:00	23.84	47.59	1269.0	25.93	22.75	50.23	1506.25	24.64	23.65	53.38	895.67	23.67	24.36	48.94	687.0	25.81	24.12	49.48	712.33	25.03
2019-09-05 15:40:00	24.48	47.8	1394.33	25.83	23.69	49.8	1479.0	24.79	24.08	51.36	845.33	24.46	24.19	49.17	658.0	25.7	24.62	49.49	663.25	25.03
2019-09-05 15:50:00	23.6	47.58	1328.5	25.86	23.6	50.7	1419.5	24.49	23.27	52.35	831.33	24.22	23.83	48.99	664.33	25.58	23.63	50.29	734.0	24.77
2019-09-05 16:00:00	24.06	47.54	1244.5	25.83	22.88	49.66	1372.67	24.67	24.02	52.55	807.0	23.86	24.59	49.24	724.33	25.62	24.27	49.52	644.0	24.82
2019-09-05 16:10:00	23.0	47.71	1179.25	25.48	20.56	52.48	1288.0	23.24	21.89	56.63	774.33	22.07	23.14	48.89	659.0	25.39	22.4	51.8	578.0	23.66
2019-09-05 16:20:00	23.67	48.82	1114.25	25.16	24.03	53.09	1266.25	23.56	23.83	53.0	768.0	23.95	23.34	49.66	663.0	25.12	23.83	52.12	561.33	24.07
2019-09-05 16:30:00	24.56	48.8	1090.67	25.29	25.13	50.82	1234.0	24.67	25.19	49.96	755.33	25.12	24.54	50.21	639.0	25.2	25.2	49.6	536.25	25.0
2019-09-05 16:40:00	23.81	48.72	1065.0	25.31	21.2	51.26	1193.0	24.0	23.17	55.66	741.67	22.68	24.02	49.77	604.0	25.28	23.07	51.46	505.0	24.12
2019-09-05 16:50:00	23.34	49.66	1027.33	24.9	23.48	53.24	1168.0	23.51	23.36	53.91	730.0	23.73	23.26	50.36	554.0	24.94	23.64	52.51	472.25	24.06
2019-09-05 17:00:00	24.08	50.05	1004.75	24.94	24.53	51.86	1144.0	24.37	24.65	51.65	722.67	24.68	24.17	51.0	530.67	24.92	24.75	51.15	450.67	24.7
2019-09-05 17:10:00	24.36	50.27	985.33	25.03	24.61	50.9	1121.75	24.88	24.75	51.28	709.67	24.92	24.29	51.16	519.0	25.0	24.88	50.83	432.0	24.93
2019-09-05 17:20:00	24.33	50.5	968.25	25.07	24.52	50.62	1106.0	25.04	24.67	51.46	702.33	24.95	24.21	51.35	534.67	25.01	24.83	50.92	415.33	25.0
2019-09-05 17:30:00	24.25	50.77	951.33	25.07	24.39	50.74	1083.5	25.06	24.54	51.84	691.67	24.89	24.1	51.46	505.5	24.98	24.67	51.36	396.67	24.93
2019-09-05 17:40:00	24.16	51.06	939.75	25.03	24.25	51.0	1075.33	25.01	24.42	52.32	687.0	24.78	24.0	51.61	490.33	24.9	24.56	51.82	388.0	24.86
2019-09-05 17:50:00	24.02	51.42	935.5	24.94	24.11	51.43	1067.5	24.92	24.27	52.93	686.0	24.65	23.83	51.89	485.67	24.8	24.44	52.36	384.0	24.75
2019-09-05 18:00:00	23.9	51.84	933.67	24.85	23.94	51.86	1066.67	24.8	24.11	53.55	680.67	24.5	23.67	52.3	491.0	24.66	24.28	52.94	382.25	24.61
2019-09-05 18:10:00	23.8	52.21	936.75	24.74	23.8	52.36	1067.25	24.66	23.94	54.18	686.33	24.35	23.48	52.81	491.67	24.52	24.13	53.63	381.33	24.47
2019-09-05 18:20:00	23.65	52.57	936.67	24.6	23.65	52.89	1070.67	24.52	23.81	54.73	684.33	24.21	23.38	53.09	500.5	24.41	24.0	54.11	381.0	24.33
2019-09-05 18:30:00	23.53	53.05	935.5	24.49	23.53	53.39	1067.25	24.39	23.71	55.26	681.67	24.1	23.27	53.47	519.0	24.3	23.88	54.68	381.25	24.21
2019-09-05 18:40:00	23.46	53.46	935.67	24.43	23.41	53.92	1074.25	24.25	23.61	55.75	680.33	23.99	23.21	53.89	526.33	24.19	23.79	55.15	380.67	24.11
2019-09-05 18:50:00	23.36	53.8	935.0	24.31	23.31	54.33	1067.67	24.13	23.5	56.14	682.33	23.89	23.11	54.29	515.33	24.08	23.71	55.59	380.67	24.0
2019-09-05 19:00:00	23.26	54.29	935.5	24.18	23.26	54.82	1069.25	24.05	23.44	56.62	682.67	23.81	23.02	54.67	490.67	23.96	23.63	56.14	380.25	23.89
2019-09-05 19:10:00	23.19	54.7	934.0	24.08	23.19	55.24	1069.67	23.98	23.4	57.09	682.0	23.74	22.94	55.12	403.0	23.86	23.54	56.64	380.33	23.79
2019-09-05 19:20:00	23.11	55.17	933.5	23.99	23.11	55.7	1071.0	23.9	23.31	57.57	683.0	23.66	22.88	55.58	403.0	23.76	23.46	57.16	380.0	23.7
2019-09-05 19:30:00	23.02	55.59	934.0	23.9	23.02	56.16	1070.75	23.82	23.21	57.98	678.67	23.57	22.78	56.13	404.75	23.64	23.36	57.65	380.67	23.61
2019-09-05 19:40:00	22.94	55.92	935.0	23.8	22.92	56.55	1074.0	23.72	23.13	58.45	684.33	23.5	22.69	56.51	407.0	23.54	23.27	58.09	380.0	23.52
2019-09-05 19:50:00	22.83	56.41	933.67	23.7	22.8	56.99	1070.0	23.62	23.0	58.94	681.0	23.39	22.58	56.94	409.67	23.45	23.14	58.58	380.25	23.4
2019-09-05 20:00:00	22.72	56.76	931.5	23.59	22.67	57.43	1072.67	23.52	22.9	59.41	683.67	23.27	22.48	57.3	410.0	23.34	23.02	59.16	380.33	23.27
2019-09-05 20:10:00	22.63	57.18	932.67	23.47	22.61	57.88	1078.25	23.42	22.79	59.84	683.33	23.17	22.4	57.78	412.0	23.22	22.94	59.52	380.0	23.17
2019-09-05 20:20:00	22.54	57.64	933.5	23.38	22.52	58.29	1073.0	23.32	22.73	60.23	685.67	23.1	22.33	58.24	443.33	23.11	22.86	59.93	380.67	23.07
2019-09-05 20:30:00	22.46	58.14	934.25	23.27	22.44	58.66	1071.25	23.24	22.65	60.61	685.33	23.0	22.25	58.62	445.33	23.02	22.78	60.36	380.25	22.98
2019-09-05 20:40:00	22.38	58.48	931.0	23.17	22.38	59.03	1075.67	23.15	22.58	60.91	685.33	22.94	22.19	59.08	462.67	22.93	22.71	60.73	380.0	22.9
2019-09-05 20:50:00	22.31	58.84	932.0	23.09	22.38	59.35	1074.25	23.08	22.56	61.14	685.33	22.91	22.13	59.45	410.0	22.85	22.69	61.03	380.33	22.86
2019-09-05 21:00:00	22.31	59.21	930.33	23.04	22.38	59.66	1074.67	23.05	22.58	61.27	686.67	22.91	22.13	59.85	410.5	22.8	22.69	61.2	380.0	22.84
2019-09-05 21:10:00	22.31	59.45	930.0	23.01	22.38	59.8	1070.75	23.04	22.63	61.4	681.67	22.91	22.13	60.12	410.5	22.78	22.69	61.32	380.0	22.85
2019-09-05 21:20:00	22.31	59.66	930.33	22.99	22.38	59.96	1072.0	23.03	22.61	61.53	685.67	22.91	22.17	60.28	410.67	22.77	22.69	61.44	380.5	22.84
2019-09-05 21:30:00	22.31	59.9	928.5	22.98	22.38	60.11	1070.0	23.03	22.63	61.63	684.0	22.91	22.16	60.46	411.75	22.75	22.69	61.54	380.67	22.84
2019-09-05 21:40:00	22.31	60.09	928.25	22.98	22.38	60.24	1074.5	23.02	22.63	61.76	685.0	22.91	22.19	60.72	411.5	22.73	22.69	61.65	380.0	22.84
2019-09-05 21:50:00	22.31	60.22	929.0	22.97	22.38	60.35	1069.33	23.02	22.63	61.87	683.33	22.91	22.19	60.79	412.0	22.73	22.69	61.73	380.0	22.84
2019-09-05 22:00:00	22.33	60.37	928.75	22.97	22.38	60.46	1069.75	23.02	22.63	61.99	684.67	22.91	22.19	60.96	412.33	22.72	22.69	61.86	380.25	22.84
2019-09-05 22:10:00	22.31	60.55	928.67	22.96	22.38	60.59	1072.0	23.02	22.61	62.1	683.33	22.9	22.14	61.14	412.75	22.71	22.69	62.05	380.0	22.83
2019-09-05 22:20:00	22.31	60.66	929.25	22.95	22.31	60.69	1067.5	23.0	22.56	62.29	685.0	22.86	22.13	61.46	412.0	22.7	22.67	62.17	380.0	22.81
2019-09-05 22:30:00	22.25	60.84	928.33	22.92	22.28	60.86	1075.0	22.98	22.52	62.51	683.0	22.82	22.11	61.53	412.67	22.67	22.6	62.4	380.0	22.77
2019-09-05 22:40:00	22.2	61.0	929.25	22.88	22.22	61.08	1073.75	22.93	22.48	62.8	686.0	22.76	22.04	61.7	412.0	22.64	22.54	62.69	380.0	22.7
2019-09-05 22:50:00	22.17	61.26	930.33	22.83	22.17	61.36	1072.33	22.86	22.38	63.14	681.67	22.71	21.98	62.06	411.0	22.59	22.5	63.02	380.33	22.66
2019-09-05 23:00:00	22.11	61.6	930.67	22.78	22.11	61.73	1075.0	22.84	22.33	63.48	687.67	22.66	21.94	62.42	410.0	22.54	22.44	63.4	381.0	22.61
2019-09-05 23:10:00	22.06	61.94	930.0	22.74	22.06	62.1	1075.5	22.8	22.31	63.86	685.67	22.62	21.9	62.75	409.67	22.49	22.42	63.8	381.0	22.56
2019-09-05 23:20:00	22.06	62.29	931.0	22.7	22.06	62.48	1072.33	22.76	22.31	64.22	683.0	22.61	21.88	62.96	408.67	22.47	22.38	64.12	381.0	22.55
2019-09-05 23:30:00	22.06	62.6	931.0	22.67	22.06	62.83	1075.75	22.74	22.31	64.54	682.33	22.61	21.88	63.35	407.0	22.47	22.38	64.46	380.67	22.54
2019-09-05 23:40:00	22.06	62.91	930.5	22.66	22.06	63.13	1073.67	22.74	22.31	64.83	685.67	22.61	21.88	63.7	406.0	22.45	22.41	64.79	381.0	22.54
2019-09-05 23:50:00	22.06	63.22	931.25	22.66	22.06	63.42	1072.0	22.73	22.31	65.18	684.0	22.61	21.9	63.9	405.33	22.45	22.42	65.18	381.0	22.54
2019-09-06 00:00:00	22.06	63.57	931.67	22.66	22.06	63.84	1070.5	22.73	22.31	65.58	680.67	22.61	21.9	64.21	405.0	22.43	22.44	65.53	380.67	22.54
2019-09-06 00:10:00	22.06	63.91	930.75	22.66	22.13	64.2	1075.67	22.74	22.31	65.91	682.33	22.61	21.94	64.65	405.0	22.43	22.44	65.9	381.0	22.55
2019-09-06 00:20:00	22.06	64.21	932.25	22.66	22.1	64.52	1070.25	22.75	22.31	66.2	680.33	22.61	21.94	64.82	404.33	22.44	22.44	66.2	381.0	22.55
2019-09-06 00:30:00	22.06	64.51	930.67	22.66	22.13	64.82	1073.33	22.75	22.31	66.46	682.33	22.61	21.94	65.38	404.0	22.44	22.44	66.43	381.0	22.56
2019-09-06 00:40:00	22.06	64.72	930.75	22.66	22.11	64.91	1074.25	22.75	22.31	66.46	681.0	22.61	21.94	65.53	403.67	22.44	22.44	66.49	381.0	22.56
2019-09-06 00:50:00	22.06	64.81	931.67	22.66	22.13	64.94	1072.67	22.75	22.31	66.46	683.0	22.62	21.94	65.53	403.33	22.43	22.44	66.49	381.0	22.56
2019-09-06 01:00:00	22.06	64.91	932.5	22.66	22.13	64.92	1070.0	22.76	22.31	66.41	681.0	22.61	21.94	65.71	403.67	22.43	22.44	66.44	381.0	22.55
2019-09-06 01:10:00	22.06	64.97	933.67	22.65	22.06	64.83	1073.67	22.75	22.31	66.3	680.33	22.61	21.94	65.68	403.0	22.42	22.44	66.35	381.0	22.54
2019-09-06 01:20:00	22.06	64.97	932.75	22.65	22.08	64.78	1073.25	22.74	22.31	66.22	682.0	22.61	21.9	65.66	404.33	22.41	22.44	66.26	381.0	22.54
2019-09-06 01:30:00	22.06	64.92	931.67	22.65	22.11	64.68	1072.0	22.75	22.31	66.11	684.0	22.61	21.88	65.68	404.0	22.42	22.44	66.13	380.5	22.55
2019-09-06 01:40:00	22.06	64.94	933.5	22.65	22.13	64.69	1071.75	22.76	22.36	66.13	682.0	22.61	21.94	65.65	404.0	22.42	22.44	66.14	380.5	22.56
2019-09-06 01:50:00	22.1	64.97	931.75	22.68	22.13	64.78	1070.25	22.77	22.38	66.24	678.0	22.65	21.94	65.74	405.0	22.45	22.44	66.27	381.0	22.58
2019-09-06 02:00:00	22.13	65.08	933.0	22.69	22.15	64.91	1072.67	22.79	22.38	66.39	681.33	22.67	21.94	65.85	403.67	22.47	22.5	66.44	381.0	22.6
2019-09-06 02:10:00	22.13	65.22	934.0	22.71	22.19	65.12	1066.75	22.8	22.38	66.66	683.0	22.68	21.94	66.07	404.0	22.47	22.5	66.68	381.33	22.62
2019-09-06 02:20:00	22.13	65.44	934.33	22.72	22.15	65.4	1073.0	22.82	22.38	67.01	678.0	22.68	21.98	66.28	404.67	22.47	22.5	66.99	381.0	22.63
2019-09-06 02:30:00	22.13	65.67	933.75	22.72	22.13	65.69	1069.75	22.81	22.38	67.34	681.67	22.66	21.94	66.58	404.0	22.47	22.47	67.36	381.0	22.61
2019-09-06 02:40:00	22.11	65.87	934.33	22.71	22.13	66.01	1070.33	22.8	22.38	67.68	680.67	22.65	21.94	66.77	404.0	22.47	22.44	67.7	381.0	22.6
2019-09-06 02:50:00	22.06	66.1	933.25	22.71	22.13	66.35	1071.25	22.78	22.33	68.02	679.0	22.63	21.92	67.12	403.67	22.47	22.44	67.99	381.33	22.58
2019-09-06 03:00:00	22.06	66.39	933.25	22.69	22.06	66.7	1068.5	22.76	22.31	68.51	677.5	22.61	21.88	67.53	403.0	22.43	22.41	68.4	381.25	22.56
2019-09-06 03:10:00	22.0	66.76	934.0	22.65	22.0	67.09	1076.67	22.71	22.25	68.89	682.0	22.59	21.81	67.84	402.33	22.39	22.36	68.91	382.0	22.5
2019-09-06 03:20:00	21.96	67.05	937.0	22.63	21.96	67.42	1072.75	22.68	22.19	69.34	681.0	22.51	21.77	68.07	402.33	22.35	22.31	69.31	382.0	22.46
2019-09-06 03:30:00	21.9	67.36	936.0	22.57	21.92	67.74	1073.67	22.63	22.15	69.66	680.67	22.47	21.71	68.55	402.33	22.3	22.25	69.7	382.0	22.4
2019-09-06 03:40:00	21.88	67.66	936.75	22.52	21.86	68.09	1071.5	22.58	22.11	69.96	679.33	22.41	21.69	68.78	401.0	22.25	22.21	70.03	382.0	22.35
2019-09-06 03:50:00	21.81	67.89	938.67	22.48	21.81	68.34	1073.5	22.53	22.03	70.26	682.0	22.35	21.63	69.06	401.67	22.21	22.17	70.24	381.0	22.3
2019-09-06 04:00:00	21.78	68.22	939.5	22.44	21.81	68.58	1077.0	22.49	22.0	70.41	680.67	22.33	21.63	69.33	401.0	22.17	22.13	70.49	382.25	22.27
2019-09-06 04:10:00	21.75	68.44	939.67	22.41	21.77	68.78	1072.0	22.47	22.0	70.61	679.33	22.31	21.61	69.49	401.33	22.13	22.11	70.69	382.67	22.25
2019-09-06 04:20:00	21.74	68.6	940.0	22.38	21.75	68.97	1076.67	22.43	22.0	70.78	679.33	22.28	21.56	69.71	401.67	22.1	22.06	70.85	383.25	22.22
2019-09-06 04:30:00	21.69	68.83	943.75	22.35	21.69	69.2	1075.0	22.4	21.94	70.96	681.33	22.23	21.54	69.88	404.67	22.07	22.02	71.08	386.0	22.19
2019-09-06 04:40:00	21.65	69.03	953.33	22.31	21.63	69.39	1085.0	22.35	21.88	71.18	684.33	22.19	21.48	70.23	414.0	22.02	22.0	71.3	393.67	22.12
2019-09-06 04:50:00	21.61	69.21	969.5	22.27	21.58	69.53	1104.33	22.31	21.81	71.35	697.33	22.14	21.44	70.37	430.67	21.97	21.94	71.44	412.0	22.08
2019-09-06 05:00:00	21.56	69.32	1007.33	22.25	21.56	69.67	1149.0	22.27	21.81	71.46	713.0	22.11	21.44	70.53	472.67	21.95	21.94	71.5	456.0	22.06
2019-09-06 05:10:00	21.63	69.44	1053.25	22.24	21.63	69.65	1192.67	22.28	21.86	71.22	738.67	22.14	21.46	70.57	515.0	21.96	21.94	71.37	492.67	22.08
2019-09-06 05:20:00	21.65	69.43	1065.67	22.27	21.68	69.43	1198.25	22.32	21.92	70.81	745.0	22.2	21.52	70.39	522.33	22.0	22.03	70.96	504.5	22.12
2019-09-06 05:30:00	21.69	69.32	1033.33	22.29	21.71	69.17	1155.67	22.36	21.94	70.44	727.33	22.24	21.56	70.21	481.67	22.04	22.06	70.62	467.25	22.19
2019-09-06 05:40:00	21.75	69.12	1029.0	22.34	21.75	68.91	1160.33	22.38	22.0	70.22	730.67	22.27	21.58	70.09	493.67	22.07	22.11	70.3	475.67	22.22
2019-09-06 05:50:00	21.75	68.94	975.67	22.36	21.75	68.68	1112.0	22.41	22.0	69.95	699.33	22.29	21.58	69.86	437.67	22.08	22.13	70.03	419.25	22.23
2019-09-06 06:00:00	21.75	68.81	972.25	22.36	21.75	68.47	1103.75	22.42	22.0	69.76	705.67	22.29	21.56	69.77	438.33	22.08	22.11	69.84	416.33	22.24
2019-09-06 06:10:00	21.73	68.66	967.67	22.36	21.75	68.22	1101.67	22.41	22.0	69.49	693.67	22.27	21.56	69.67	431.67	22.07	22.08	69.58	411.0	22.23
2019-09-06 06:20:00	21.69	68.53	967.0	22.35	21.72	68.1	1093.75	22.4	21.94	69.6	696.0	22.23	21.52	69.55	432.0	22.06	22.03	69.62	411.25	22.19
2019-09-06 06:30:00	21.63	68.63	1208.67	22.31	21.56	68.42	1322.0	22.34	21.81	70.24	822.0	22.13	21.44	69.82	660.67	22.01	21.94	70.25	644.67	22.1
2019-09-06 06:40:00	21.6	68.82	1039.5	22.29	21.54	68.9	1151.33	22.29	21.78	70.87	728.5	22.09	21.4	70.09	484.0	21.97	21.92	70.75	466.67	22.07
2019-09-06 06:50:00	21.52	69.09	1036.33	22.24	21.44	69.39	1164.25	22.22	21.67	71.44	726.33	22.02	21.27	70.48	495.33	21.9	21.81	71.44	468.0	21.98
2019-09-06 07:00:00	21.41	69.39	1026.25	22.17	21.33	69.84	1158.33	22.13	21.58	72.05	730.67	21.91	21.21	70.86	487.0	21.81	21.69	72.08	467.67	21.87
2019-09-06 07:10:00	21.33	69.83	1082.0	22.1	21.26	70.43	1218.75	22.06	21.52	72.57	754.67	21.84	21.13	71.28	546.67	21.73	21.63	72.59	526.33	21.8
2019-09-06 07:20:00	21.36	70.15	1110.67	22.06	21.28	70.97	1255.25	22.02	21.52	72.95	771.67	21.84	21.15	71.66	564.67	21.7	21.66	73.0	545.25	21.8
2019-09-06 07:30:00	21.4	70.52	1289.75	22.06	21.36	71.31	1449.67	22.03	21.63	73.16	866.0	21.9	21.23	71.94	748.33	21.72	21.73	73.23	736.0	21.84
2019-09-06 07:40:00	21.56	70.76	1495.0	22.16	21.55	71.45	1607.25	22.14	21.83	72.98	964.0	22.06	21.42	72.07	935.67	21.84	21.94	73.1	921.33	21.99
2019-09-06 07:50:00	21.78	70.83	1513.75	22.3	21.75	71.29	1709.0	22.31	22.02	72.71	983.0	22.23	21.63	71.96	969.67	22.0	22.12	72.74	930.75	22.18
2019-09-06 08:00:00	22.0	70.81	1555.67	22.46	21.99	71.02	1773.75	22.5	22.23	72.21	998.0	22.43	21.83	71.81	1045.0	22.21	22.35	72.28	1049.67	22.39
2019-09-06 08:10:00	22.33	70.68	1939.25	22.73	22.38	70.59	2269.67	22.78	22.59	71.28	1164.0	22.81	22.27	71.58	1337.0	22.49	22.73	71.47	1342.67	22.71
2019-09-06 08:20:00	23.0	70.08	2161.25	23.27	23.04	69.47	2401.25	23.34	23.46	69.41	1134.33	23.49	23.0	71.07	1384.0	22.98	23.46	69.85	1513.67	23.31
2019-09-06 08:30:00	23.42	69.19	2149.0	23.75	23.56	68.07	2301.33	23.88	23.88	67.87	1310.0	24.03	23.5	70.32	1567.67	23.49	23.98	68.16	1616.5	23.89
2019-09-06 08:40:00	23.66	68.29	1560.25	24.15	23.88	66.8	1689.33	24.32	24.13	67.2	968.0	24.27	23.79	69.5	990.33	23.88	24.27	66.99	974.33	24.27
2019-09-06 08:50:00	23.69	67.65	1502.33	24.35	23.83	66.2	1596.5	24.45	24.08	67.02	944.33	24.3	23.71	69.03	925.33	24.03	24.22	66.72	887.75	24.37
2019-09-06 09:00:00	23.69	67.11	1446.0	24.47	23.75	65.79	1595.33	24.48	24.0	66.93	917.67	24.28	23.63	68.64	893.33	24.08	24.15	66.55	905.67	24.37
2019-09-06 09:10:00	23.78	66.77	1751.5	24.52	23.91	65.59	1895.75	24.56	24.15	66.65	1055.33	24.4	23.79	68.38	1149.67	24.18	24.29	66.3	1141.0	24.47
2019-09-06 09:20:00	24.06	66.52	1964.5	24.71	24.23	65.22	2344.0	24.77	24.46	66.18	1087.67	24.68	24.15	68.1	1431.33	24.41	24.56	65.88	1465.0	24.67
2019-09-06 09:30:00	24.65	66.03	2292.67	25.13	25.04	64.1	3182.33	25.36	25.16	64.76	1242.5	25.24	24.92	67.58	2095.0	24.94	25.31	64.4	2358.5	25.32
2019-09-06 09:40:00	24.05	63.11	2430.25	25.51	21.32	59.83	3653.0	24.16	23.73	63.43	1226.0	23.1	24.44	65.17	2483.67	25.43	24.23	59.02	2443.0	25.02
2019-09-06 09:50:00	22.83	58.2	2145.75	25.28	20.42	60.27	3308.25	22.44	22.15	63.03	1103.67	22.15					22.33	56.14	1727.33	24.1
2019-09-06 10:00:00	23.48	60.66	2350.33	25.25	22.77	66.14	3299.0	23.3	23.44	68.21	1280.33	23.44					23.41	64.01	2018.75	24.22
2019-09-06 10:10:00	24.27	60.58	2354.5	25.66	23.32	63.19	2868.5	24.3	24.37	65.0	1271.67	23.92					24.63	61.8	2535.33	24.74
2019-09-06 10:20:00	23.42	60.41	1809.67	25.63	23.29	63.97	2155.0	24.12	23.69	65.99	1074.67	24.09					23.68	65.12	1505.5	24.3
2019-09-06 10:30:00	24.66	61.4	1826.5	25.63	24.98	63.42	2352.5	24.82	25.21	62.86	1208.0	25.16					25.1	62.54	1661.0	25.2
2019-09-06 10:40:00	24.59	60.48	2075.0	25.79	23.94	60.02	2441.33	25.08	24.0	64.05	1198.33	23.91					24.4	60.08	2079.33	24.84
2019-09-06 10:50:00	23.88	60.67	3279.75	25.72	23.53	62.76	4772.25	24.62	23.98	64.46	1474.0	24.67					23.73	64.54	3033.67	24.48
2019-09-06 11:00:00	24.03	59.96	2453.5	26.02	22.96	60.77	2683.67	24.96	23.67	66.22	1331.67	23.75	25.44	61.78	2530.67	26.67	24.17	62.2	2438.0	24.88
2019-09-06 11:10:00	24.46	60.99	2072.33	25.96	25.06	63.56	2416.0	24.96	24.63	64.38	1165.67	24.88	24.11	61.08	1777.33	26.35	24.75	63.59	1773.67	25.23
2019-09-06 11:20:00	24.02	60.12	1529.5	25.88	21.75	61.6	1825.5	24.36	23.21	66.53	995.67	23.08	24.29	61.24	808.0	26.18	23.94	61.8	1188.0	24.81
2019-09-06 11:30:00	23.17	59.62	1691.0	25.4	21.4	64.79	1973.33	23.22	22.42	69.45	1027.67	22.71	23.27	60.79	1057.67	25.52	22.83	64.06	1218.0	23.88
2019-09-06 11:40:00	23.72	62.1	1769.5	25.24	23.61	67.51	2065.75	23.78	23.94	68.63	1145.0	24.01	23.42	62.46	998.67	25.19	23.88	66.98	1612.0	24.38
2019-09-06 11:50:00	24.5	63.09	1549.0	25.36	24.77	65.39	1869.67	24.62	24.92	65.22	1027.67	24.86	24.04	63.52	801.67	25.21	24.77	64.58	1148.33	25.01
2019-09-06 12:00:00	24.69	63.57	1643.5	25.47	24.91	63.58	1962.0	25.12	25.11	63.87	1058.0	25.15	24.31	63.57	874.67	25.29	25.03	63.2	1245.25	25.3
2019-09-06 12:10:00	24.66	63.55	1459.0	25.56	24.88	62.51	1793.33	25.38	25.06	63.59	954.67	25.27	24.36	63.57	760.67	25.34	25.04	62.64	1074.67	25.43
2019-09-06 12:20:00	24.58	63.69	1370.0	25.52	24.72	62.11	1661.5	25.41	24.85	63.59	912.0	25.15	24.23	63.61	644.33	25.22	24.88	62.8	945.0	25.33
2019-09-06 12:30:00	24.48	63.77	1376.67	25.46	24.58	61.89	1711.0	25.36	24.75	63.66	932.67	25.06	24.15	63.82	693.33	25.18	24.75	62.89	995.67	25.24
2019-09-06 12:40:00	24.31	63.87	1223.33	25.37	24.39	61.78	1508.5	25.26	24.54	63.73	819.67	24.89	23.98	63.93	560.0	25.07	24.56	62.99	798.0	25.09
2019-09-06 12:50:00	24.08	63.98	1012.0	25.19	24.08	62.04	1280.25	25.02	24.19	64.29	723.67	24.63	23.71	63.99	364.33	24.85	24.29	63.5	560.0	24.85
2019-09-06 13:00:00	23.83	64.34	1078.0	24.97	23.71	62.53	1351.0	24.76	23.88	65.06	757.33	24.33	23.44	64.12	417.0	24.54	23.94	64.29	628.25	24.55
2019-09-06 13:10:00	23.6	64.67	1155.75	24.72	23.42	63.24	1421.33	24.5	23.56	66.16	836.33	24.04	23.25	64.19	456.0	24.33	23.6	65.38	742.33	24.22
2019-09-06 13:20:00	23.5	65.29	1398.33	24.52	23.36	64.23	1714.5	24.29	23.54	66.95	966.0	23.95	23.13	64.65	658.0	24.14	23.54	66.2	980.67	24.09
2019-09-06 13:30:00	23.53	65.94	1413.5	24.49	23.48	65.15	1692.0	24.26	23.69	67.49	915.33	24.0	23.19	65.17	702.0	24.1	23.64	66.89	999.0	24.11
2019-09-06 13:40:00	23.53	66.58	1291.25	24.45	23.44	65.84	1570.33	24.24	23.63	68.25	885.0	23.99	23.19	65.68	535.67	24.04	23.63	67.63	844.0	24.08
2019-09-06 13:50:00	23.63	67.19	1416.33	24.42	23.54	66.45	1730.75	24.26	23.75	68.66	949.0	24.04	23.23	66.24	716.67	24.02	23.7	68.1	1030.0	24.13
2019-09-06 14:00:00	23.74	67.76	1600.75	24.46	23.69	66.91	1850.67	24.32	23.86	68.94	1049.0	24.16	23.38	66.69	740.33	24.07	23.78	68.51	1104.5	24.2
2019-09-06 14:10:00	23.98	68.15	1708.0	24.56	23.98	67.11	1958.33	24.55	24.19	68.79	1081.0	24.39	23.65	67.06	1003.33	24.24	24.17	68.27	1304.67	24.48
2019-09-06 14:20:00	24.18	68.22	1403.25	24.74	24.15	66.97	1646.33	24.74	24.34	68.57	964.0	24.56	23.81	67.15	697.0	24.45	24.33	68.03	974.5	24.68
2019-09-06 14:30:00	24.11	68.44	1202.33	24.78	24.06	67.13	1478.67	24.78	24.27	68.93	829.0	24.58	23.73	67.36	497.33	24.48	24.23	68.47	760.33	24.67
2019-09-06 14:40:00	24.03	68.83	1107.5	24.76	23.98	67.44	1379.25	24.75	24.19	69.43	778.67	24.53	23.71	67.73	422.33	24.44	24.17	68.95	662.33	24.61
2019-09-06 14:50:00	23.88	69.13	1125.0	24.69	23.86	67.77	1390.67	24.67	24.06	69.84	772.33	24.43	23.61	68.03	413.67	24.35	24.04	69.35	662.33	24.52
2019-09-06 15:00:00	23.88	69.48	1186.0	24.62	23.83	68.15	1464.0	24.61	24.02	70.21	823.67	24.37	23.56	68.37	488.67	24.29	24.0	69.81	754.5	24.45
2019-09-06 15:10:00	23.83	69.78	1099.0	24.58	23.79	68.5	1380.67	24.57	24.0	70.58	780.33	24.34	23.56	68.7	427.67	24.25	23.96	70.19	667.33	24.42
2019-09-06 15:20:00	23.73	70.03	1016.0	24.5	23.69	68.81	1289.5	24.49	23.9	70.94	726.67	24.26	23.46	69.02	347.67	24.17	23.86	70.59	567.33	24.32
2019-09-06 15:30:00	23.63	70.3	1034.75	24.47	23.58	69.17	1306.67	24.39	23.79	71.21	734.33	24.16	23.36	69.37	362.33	24.07	23.72	70.93	591.25	24.2
2019-09-06 15:40:00	23.54	70.61	1056.33	24.36	23.48	69.44	1330.0	24.3	23.69	71.51	746.33	24.07	23.27	69.69	377.33	23.97	23.67	71.29	610.33	24.1
2019-09-06 15:50:00	23.42	70.76	1044.25	24.25	23.36	69.77	1315.0	24.2	23.58	71.96	742.67	23.96	23.19	70.0	367.67	23.87	23.53	71.8	602.0	23.97
2019-09-06 16:00:00	23.29	70.98	1001.0	24.14	23.24	70.12	1279.75	24.07	23.44	72.41	728.33	23.83	23.06	70.36	342.67	23.76	23.41	72.28	557.0	23.84
2019-09-06 16:10:00	23.11	71.35	962.0	23.99	23.07	70.58	1228.67	23.91	23.25	72.88	699.67	23.67	22.88	70.78	306.67	23.6	23.21	72.87	514.0	23.64
2019-09-06 16:20:00	22.94	71.74	943.0	23.81	22.9	71.14	1210.33	23.75	23.13	73.43	694.0	23.53	22.75	71.23	294.33	23.44	23.06	73.44	486.0	23.5
2019-09-06 16:30:00	22.83	72.2	920.0	23.66	22.78	71.7	1185.75	23.6	23.0	73.95	679.0	23.39	22.61	71.65	275.67	23.31	22.94	74.03	461.67	23.35
2019-09-06 16:40:00	22.72	72.59	917.25	23.54	22.68	72.24	1180.75	23.48	22.9	74.47	678.0	23.28	22.52	72.17	275.33	23.18	22.86	74.52	461.67	23.24
2019-09-06 16:50:00	22.65	73.0	913.67	23.42	22.61	72.71	1177.67	23.38	22.81	74.91	673.33	23.19	22.44	72.57	272.0	23.05	22.76	74.98	458.25	23.13
2019-09-06 17:00:00	22.56	73.34	911.75	23.33	22.53	73.05	1175.0	23.29	22.75	75.26	675.33	23.11	22.36	72.97	273.67	22.96	22.69	75.43	452.67	23.03
2019-09-06 17:10:00	22.48	73.72	906.0	23.24	22.44	73.49	1170.67	23.2	22.67	75.57	670.33	23.02	22.27	73.35	269.33	22.87	22.63	75.73	451.0	22.97
2019-09-06 17:20:00	22.41	74.02	906.5	23.14	22.38	73.72	1171.75	23.12	22.58	75.91	670.33	22.94	22.23	73.73	270.0	22.78	22.53	76.04	448.5	22.88
2019-09-06 17:30:00	22.31	74.39	901.33	23.03	22.29	74.03	1166.0	23.04	22.54	76.16	668.33	22.86	22.15	74.03	266.0	22.7	22.48	76.35	443.0	22.8
2019-09-06 17:40:00	22.27	74.65	901.0	22.97	22.23	74.34	1165.67	22.96	22.46	76.46	668.0	22.8	22.08	74.37	264.67	22.64	22.42	76.59	443.0	22.73
2019-09-06 17:50:00	22.19	74.96	900.5	22.9	22.16	74.63	1165.25	22.88	22.4	76.71	667.33	22.73	22.04	74.5	311.67	22.57	22.34	76.87	442.75	22.67
2019-09-06 18:00:00	22.15	75.21	900.67	22.83	22.11	74.88	1165.67	22.84	22.31	77.0	668.0	22.66	21.98	74.83	307.0	22.5	22.27	77.18	442.67	22.6
2019-09-06 18:10:00	22.08	75.53	900.75	22.77	22.04	75.12	1165.0	22.77	22.26	77.3	667.0	22.6	21.92	75.12	301.0	22.46	22.22	77.39	441.5	22.55
2019-09-06 18:20:00	22.04	75.72	900.67	22.71	22.0	75.43	1166.75	22.7	22.21	77.5	666.67	22.54	21.88	75.42	298.0	22.39	22.18	77.65	440.75	22.49
2019-09-06 18:30:00	21.98	75.94	900.25	22.65	21.94	75.63	1165.67	22.65	22.17	77.69	667.33	22.49	21.81	75.68	296.67	22.33	22.13	77.84	440.67	22.43
2019-09-06 18:40:00	21.94	76.15	900.67	22.6	21.91	75.87	1166.75	22.59	22.11	77.82	667.67	22.44	21.75	75.87	291.0	22.27	22.06	77.99	443.0	22.38
2019-09-06 18:50:00	21.88	76.34	900.25	22.55	21.88	75.99	1167.33	22.54	22.06	77.91	669.67	22.4	21.73	76.13	296.33	22.21	22.04	78.04	440.67	22.36
2019-09-06 19:00:00	21.84	76.59	901.75	22.5	21.81	76.2	1168.25	22.51	22.06	78.1	669.0	22.36	21.69	76.32	295.0	22.17	22.0	78.23	441.75	22.32
2019-09-06 19:10:00	21.81	76.77	901.67	22.46	21.79	76.29	1168.33	22.48	22.0	78.22	669.67	22.33	21.65	76.49	299.0	22.12	21.98	78.37	442.0	22.28
2019-09-06 19:20:00	21.8	76.96	901.75	22.42	21.78	76.42	1168.5	22.45	22.0	78.35	668.67	22.31	21.63	76.68	296.0	22.1	21.94	78.54	441.0	22.24
2019-09-06 19:30:00	21.75	76.98	901.5	22.4	21.75	76.64	1167.25	22.41	21.96	78.46	669.33	22.28	21.63	76.86	299.67	22.07	21.94	78.67	444.0	22.22
2019-09-06 19:40:00	21.75	77.18	901.75	22.36	21.75	76.82	1168.0	22.39	21.94	78.59	669.33	22.26	21.56	77.0	303.0	22.05	21.94	78.77	443.33	22.2
2019-09-06 19:50:00	21.73	77.38	901.67	22.33	21.7	76.9	1168.75	22.37	21.94	78.68	669.67	22.23	21.56	77.18	305.0	22.02	21.88	78.87	443.0	22.19
2019-09-06 20:00:00	21.69	77.5	902.25	22.31	21.69	77.04	1169.33	22.35	21.92	78.75	668.67	22.22	21.56	77.31	312.0	21.99	21.88	78.98	441.67	22.17
2019-09-06 20:10:00	21.69	77.66	901.25	22.28	21.69	77.09	1167.5	22.34	21.88	78.84	669.0	22.21	21.52	77.5	312.33	21.97	21.88	79.1	442.33	22.13
2019-09-06 20:20:00	21.67	77.77	901.67	22.27	21.69	77.16	1168.25	22.32	21.88	78.9	670.0	22.2	21.5	77.65	318.0	21.96	21.84	79.16	442.0	22.12
2019-09-06 20:30:00	21.63	77.85	902.0	22.24	21.63	77.23	1167.33	22.31	21.88	78.91	671.0	22.18	21.5	77.67	319.33	21.94	21.81	79.2	443.0	22.1
2019-09-06 20:40:00	21.63	77.88	902.33	22.22	21.61	77.21	1167.75	22.28	21.81	78.96	671.5	22.14	21.46	77.72	326.33	21.92	21.81	79.23	442.67	22.08
2019-09-06 20:50:00	21.61	77.99	903.0	22.19	21.56	77.26	1169.33	22.25	21.81	79.01	671.67	22.1	21.44	77.83	331.33	21.9	21.75	79.18	442.0	22.06
2019-09-06 21:00:00	21.56	78.05	903.33	22.17	21.56	77.34	1168.0	22.22	21.81	79.04	670.0	22.08	21.44	77.93	328.0	21.86	21.75	79.25	441.0	22.03
2019-09-06 21:10:00	21.56	78.09	902.33	22.14	21.56	77.34	1169.33	22.2					21.38	78.02	328.33	21.83	21.74	79.31	440.75	22.01
2019-09-06 21:20:00	21.54	78.18	903.0	22.12	21.53	77.39	1168.0	22.18	21.75	79.07	669.0	22.06	21.38	78.1	334.33	21.82	21.69	79.34	442.33	21.97
2019-09-06 21:30:00	21.5	78.24	902.75	22.1	21.48	77.39	1170.0	22.16	21.71	79.09	670.67	22.03	21.31	78.15	337.0	21.78	21.69	79.35	444.5	21.96
2019-09-06 21:40:00	21.44	78.31	903.0	22.06	21.44	77.38	1169.5	22.11	21.69	79.1	670.67	21.97	21.31	78.19	336.5	21.76	21.61	79.34	443.75	21.91
2019-09-06 21:50:00	21.44	78.3	903.33	22.03	21.4	77.39	1168.33	22.07	21.63	79.08	672.0	21.93	21.25	78.22	338.67	21.72	21.56	79.34	441.0	21.86
2019-09-06 22:00:00	21.38	78.35	903.75	22.0	21.38	77.41	1169.5	22.05	21.61	79.12	671.0	21.9	21.25	78.28	338.67	21.69	21.56	79.34	444.33	21.84
2019-09-06 22:10:00	21.38	78.36	903.0	21.96	21.33	77.4	1169.5	22.01	21.56	79.04	669.67	21.86	21.19	78.32	337.67	21.65	21.5	79.34	442.0	21.81
2019-09-06 22:20:00	21.31	78.42	902.5	21.92	21.31	77.32	1170.33	21.96	21.5	78.95	669.67	21.83	21.17	78.37	344.67	21.61	21.47	79.28	440.0	21.76
2019-09-06 22:30:00	21.25	78.38	902.5	21.9	21.25	77.27	1171.0	21.93	21.48	78.86	670.33	21.78	21.11	78.37	345.67	21.56	21.44	79.2	440.33	21.73
2019-09-06 22:40:00	21.22	78.36	903.25	21.84	21.19	77.25	1171.67	21.89	21.44	78.82	670.67	21.73	21.06	78.34	345.67	21.53	21.4	79.08	442.33	21.68
2019-09-06 22:50:00	21.19	78.39	902.5	21.8	21.19	77.23	1171.5	21.85	21.38	78.74	671.0	21.69	21.04	78.36	356.0	21.49	21.38	79.08	441.25	21.64
2019-09-06 23:00:00	21.13	78.38	904.0	21.75	21.11	77.16	1170.75	21.8	21.38	78.72	670.33	21.67	21.0	78.33	348.0	21.46	21.31	79.03	441.33	21.61
2019-09-06 23:10:00	21.13	78.36	903.5	21.74	21.06	77.16	1170.67	21.76	21.31	78.7	671.67	21.64	20.96	78.28	348.33	21.43	21.29	79.02	441.0	21.58
2019-09-06 23:20:00	21.06	78.39	903.33	21.72	21.06	77.16	1171.5	21.74	21.29	78.7	670.33	21.6	20.94	78.31	357.0	21.39	21.25	79.01	441.75	21.52
2019-09-06 23:30:00	21.04	78.36	903.5	21.67	21.0	77.15	1171.33	21.69	21.23	78.66	672.67	21.56	20.9	78.33	351.67	21.35	21.19	78.98	440.0	21.49
2019-09-06 23:40:00	21.0	78.39	903.0	21.63	20.97	77.09	1172.5	21.65	21.19	78.59	673.33	21.51	20.86	78.33	351.33	21.31	21.17	78.94	439.67	21.45
2019-09-06 23:50:00	20.96	78.32	904.0	21.59	20.94	77.03	1171.5	21.61	21.15	78.58	671.67	21.47	20.81	78.3	330.33	21.27	21.11	78.9	438.25	21.4
2019-09-07 00:00:00	20.94	78.27	904.0	21.54	20.88	77.06	1170.0	21.56	21.13	78.53	671.0	21.44	20.75	78.28	302.0	21.22	21.08	78.83	440.33	21.36
2019-09-07 00:10:00	20.88	78.3	904.75	21.51	20.88	77.04	1171.75	21.53	21.08	78.51	672.67	21.41	20.75	78.34	323.33	21.19	21.06	78.83	441.67	21.33
2019-09-07 00:20:00	20.83	78.32	903.75	21.48	20.81	77.0	1172.0	21.5	21.06	78.49	673.33	21.36	20.69	78.33	336.33	21.16	21.02	78.78	438.75	21.3
2019-09-07 00:30:00	20.81	78.3	904.33	21.44	20.8	76.99	1172.5	21.47	21.0	78.49	671.33	21.33	20.67	78.34	330.33	21.11	21.0	78.78	438.67	21.26
2019-09-07 00:40:00	20.76	78.34	905.0	21.39	20.75	76.92	1171.67	21.43	20.98	78.41	671.33	21.29	20.63	78.32	356.67	21.09	20.94	78.75	439.33	21.22
2019-09-07 00:50:00	20.73	78.28	905.0	21.34	20.7	76.9	1172.25	21.38	20.94	78.4	672.67	21.24	20.58	78.28	357.33	21.05	20.9	78.72	438.25	21.18
2019-09-07 01:00:00	20.69	78.29	904.5	21.32	20.69	76.93	1173.0	21.35	20.94	78.41	674.67	21.23	20.56	78.28	353.0	21.02	20.88	78.7	439.33	21.17
2019-09-07 01:10:00	20.69	78.34	904.67	21.29	20.69	76.98	1173.0	21.33	20.88	78.43	671.67	21.22	20.56	78.32	352.0	21.0	20.88	78.73	439.33	21.15
2019-09-07 01:20:00	20.69	78.38	904.75	21.27	20.69	77.02	1172.75	21.32	20.88	78.46	671.67	21.22	20.56	78.37	353.33	20.98	20.88	78.8	439.75	21.14
2019-09-07 01:30:00	20.68	78.4	905.0	21.24	20.63	77.04	1172.33	21.3	20.88	78.52	671.67	21.2	20.5	78.41	355.67	20.96	20.83	78.87	438.0	21.11
2019-09-07 01:40:00	20.63	78.46	905.0	21.22	20.63	77.06	1174.0	21.28	20.88	78.52	671.33	21.17	20.5	78.41	359.0	20.94	20.81	78.87	438.33	21.09
2019-09-07 01:50:00	20.63	78.44	904.75	21.2	20.63	77.05	1173.33	21.26	20.83	78.5	672.33	21.16	20.5	78.4	356.0	20.92	20.81	78.86	437.67	21.07
2019-09-07 02:00:00	20.61	78.4	905.0	21.18	20.58	77.06	1172.75	21.24	20.81	78.52	674.0	21.13	20.46	78.41	355.33	20.89	20.78	78.85	438.75	21.06
2019-09-07 02:10:00	20.58	78.44	904.75	21.17	20.56	77.07	1173.0	21.22	20.81	78.52	672.0	21.1	20.44	78.48	358.67	20.87	20.75	78.84	441.0	21.04
2019-09-07 02:20:00	20.56	78.45	905.0	21.15	20.56	77.06	1173.0	21.21	20.79	78.5	671.33	21.09	20.42	78.48	362.67	20.85	20.75	78.82	441.67	21.02
2019-09-07 02:30:00	20.56	78.47	904.75	21.13	20.52	77.07	1173.0	21.18	20.75	78.49	672.67	21.07	20.38	78.5	360.33	20.83	20.74	78.78	435.75	21.0
2019-09-07 02:40:00	20.56	78.48	904.0	21.11	20.5	77.07	1174.0	21.17	20.75	78.51	673.67	21.07	20.38	78.49	358.33	20.82	20.69	78.81	438.33	20.99
2019-09-07 02:50:00	20.56	78.51	904.75	21.1	20.5	77.09	1173.0	21.16	20.75	78.51	673.0	21.06	20.38	78.51	365.0	20.8	20.69	78.81	437.0	20.99
2019-09-07 03:00:00	20.5	78.52	904.25	21.08	20.5	77.09	1174.0	21.16	20.75	78.48	674.0	21.05	20.38	78.55	364.67	20.79	20.69	78.88	440.0	20.96
2019-09-07 03:10:00	20.5	78.54	905.0	21.07	20.5	77.09	1173.33	21.15	20.69	78.51	674.67	21.02	20.36	78.57	367.33	20.78	20.69	78.86	438.33	20.95
2019-09-07 03:20:00	20.5	78.54	904.0	21.06	20.48	77.06	1173.5	21.14	20.69	78.51	675.0	21.01	20.34	78.58	363.5	20.77	20.63	78.9	436.5	20.92
2019-09-07 03:30:00	20.44	78.53	904.67	21.04	20.44	77.05	1173.0	21.12	20.69	78.49	672.67	20.99	20.31	78.56	367.67	20.75	20.63	78.89	436.0	20.9
2019-09-07 03:40:00	20.44	78.54	904.25	21.02	20.44	77.05	1174.75	21.08	20.65	78.46	673.33	20.97	20.31	78.55	364.33	20.73	20.63	78.83	436.0	20.88
2019-09-07 03:50:00	20.4	78.54	903.33	21.0	20.44	77.02	1173.0	21.07	20.63	78.39	675.0	20.95	20.29	78.57	369.33	20.71	20.63	78.78	435.33	20.86
2019-09-07 04:00:00	20.44	78.54	903.5	20.99	20.44	77.02	1174.25	21.06	20.63	78.39	674.33	20.95	20.29	78.57	368.0	20.7	20.63	78.74	441.0	20.86
2019-09-07 04:10:00	20.42	78.54	904.25	20.98	20.44	77.03	1173.0	21.06	20.63	78.38	675.0	20.95	20.25	78.56	368.67	20.69	20.63	78.77	437.67	20.86
2019-09-07 04:20:00	20.44	78.53	904.67	20.97	20.44	77.02	1173.33	21.05	20.63	78.37	674.67	20.95	20.25	78.58	369.0	20.69	20.58	78.76	438.33	20.86
2019-09-07 04:30:00	20.42	78.53	905.0	20.96	20.44	77.03	1174.0	21.05	20.63	78.37	676.0	20.95	20.25	78.6	372.67	20.68	20.63	78.74	438.0	20.86
2019-09-07 04:40:00	20.44	78.53	909.33	20.97	20.44	77.02	1180.33	21.05	20.63	78.38	677.0	20.95	20.27	78.6	375.33	20.69	20.61	78.75	442.67	20.86
2019-09-07 04:50:00	20.44	78.54	921.75	20.96	20.44	77.04	1193.25	21.06	20.63	78.4	685.0	20.95	20.27	78.61	383.0	20.69	20.63	78.79	455.33	20.86
2019-09-07 05:00:00	20.4	78.53	937.0	20.96	20.41	77.01	1213.5	21.05	20.63	78.39	693.67	20.94	20.25	78.61	396.0	20.69	20.56	78.72	472.25	20.86
2019-09-07 05:10:00	20.4	78.46	951.5	20.95	20.38	76.93	1229.0	21.04	20.63	78.29	700.0	20.92	20.25	78.59	414.0	20.67	20.56	78.65	489.67	20.86
2019-09-07 05:20:00	20.38	78.4	964.67	20.94	20.38	76.84	1246.5	21.03	20.6	78.18	710.0	20.9	20.19	78.52	429.0	20.66	20.56	78.49	505.33	20.84
2019-09-07 05:30:00	20.38	78.34	985.25	20.93	20.38	76.71	1271.33	21.02	20.61	78.01	719.67	20.9	20.25	78.45	446.67	20.65	20.56	78.36	529.0	20.84
2019-09-07 05:40:00	20.38	78.24	1009.5	20.94	20.38	76.6	1297.0	21.04	20.63	77.91	730.67	20.91	20.25	78.35	466.33	20.68	20.56	78.2	550.67	20.85
2019-09-07 05:50:00	20.44	78.15	1027.33	20.97	20.44	76.51	1320.0	21.06	20.67	77.73	741.67	20.96	20.29	78.27	480.0	20.72	20.63	78.05	569.33	20.88
2019-09-07 06:00:00	20.53	78.09	1054.0	21.02	20.53	76.42	1356.75	21.13	20.77	77.63	751.0	21.04	20.38	78.17	506.33	20.8	20.71	77.9	597.33	20.96
2019-09-07 06:10:00	20.67	78.01	1084.67	21.1	20.72	76.31	1418.0	21.24	20.9	77.46	772.0	21.16	20.56	78.04	534.67	20.92	20.84	77.7	633.5	21.09
2019-09-07 06:20:00	20.84	77.91	1114.75	21.22	20.91	76.18	1465.25	21.38	21.11	77.19	800.0	21.33	20.73	77.93	572.0	21.08	21.06	77.4	682.33	21.27
2019-09-07 06:30:00	21.11	77.8	1153.67	21.4	21.13	75.97	1526.0	21.58	21.38	76.83	830.33	21.55	20.96	77.79	606.67	21.25	21.27	77.07	728.33	21.47
2019-09-07 06:40:00	21.39	77.59	1192.25	21.63	21.45	75.63	1581.0	21.83	21.64	76.27	854.0	21.81	21.23	77.61	644.0	21.47	21.6	76.48	786.75	21.78
2019-09-07 06:50:00	21.78	77.22	1236.5	21.92	21.84	75.02	1643.0	22.16	22.06	75.59	880.67	22.15	21.58	77.36	694.33	21.75	21.94	75.72	835.67	22.11
2019-09-07 07:00:00	22.11	76.85	1286.67	22.23	22.17	74.53	1700.5	22.46	22.4	74.78	907.33	22.5	21.97	77.05	715.0	22.07	22.29	74.98	884.0	22.43
2019-09-07 07:10:00	22.5	76.22	1353.25	22.58	22.62	73.42	1786.75	22.88	22.81	73.58	934.33	22.88	22.25	76.63	711.67	22.39	22.7	73.78	942.75	22.82
2019-09-07 07:20:00	22.88	75.35	1454.33	22.94	23.09	72.44	1805.33	23.29	23.29	72.17	930.0	23.31	22.61	76.08	749.0	22.74	23.17	72.3	1023.0	23.28
2019-09-07 07:30:00	23.12	74.42	1408.0	23.3	23.34	71.16	1837.75	23.64	23.54	71.02	943.33	23.62	22.83	75.47	710.0	23.05	23.42	71.24	943.0	23.58
2019-09-07 07:40:00	23.38	73.4	1464.33	23.62	23.6	70.03	1790.67	23.96	23.87	69.74	913.33	23.93	23.1	74.81	655.33	23.35	23.66	69.91	1011.25	23.89
2019-09-07 07:50:00	23.64	72.48	1602.25	23.94	23.92	68.72	1956.5	24.26	24.23	68.49	990.0	24.26	23.33	74.17	736.0	23.62	24.0	68.6	1142.67	24.22
2019-09-07 08:00:00	24.04	71.38	1820.33	24.31	24.4	67.52	2240.67	24.67	24.73	66.97	1059.33	24.69	23.75	73.45	878.0	23.98	24.4	67.29	1238.33	24.59
2019-09-07 08:10:00	24.53	70.11	1835.5	24.73	24.95	66.04	2367.75	25.16	25.32	65.31	1069.67	25.26	24.15	72.53	871.0	24.42	24.97	65.47	1315.0	25.14
2019-09-07 08:20:00	24.88	68.74	1728.5	25.16	25.21	64.29	2482.0	25.57	25.56	64.14	1050.67	25.48	24.46	71.6	891.67	24.78	25.27	64.07	1486.33	25.52
2019-09-07 08:30:00	24.33	66.67	1548.0	25.42	22.53	61.12	2332.5	24.81	23.81	64.74	928.33	23.28	24.25	69.98	770.33	25.03	24.46	62.2	1189.0	25.09
2019-09-07 08:40:00	22.7	64.06	1506.5	24.94	20.79	63.86	1620.0	22.97	22.02	70.29	919.33	22.59	22.77	67.79	848.33	24.5	22.34	63.74	1077.5	23.67
2019-09-07 08:50:00	23.42	66.33	1722.33	24.78	23.24	68.27	2123.5	23.62	23.75	69.36	1027.0	23.82	23.25	68.96	943.67	24.45	23.5	67.94	1410.67	24.12
2019-09-07 09:00:00	24.14	66.56	1492.25	24.9	24.44	66.82	2368.67	24.38	24.67	66.41	934.33	24.65	23.71	69.31	836.33	24.59	24.48	65.79	1291.5	24.76
2019-09-07 09:10:00	24.42	66.22	1597.0	25.08	24.75	65.32	1902.75	24.95	24.96	65.12	1019.33	25.02	24.02	68.94	783.67	24.81	24.83	64.42	1320.33	25.15
2019-09-07 09:20:00	24.58	66.05	1829.0	25.29	25.02	64.06	2614.75	25.41	25.19	64.35	1128.0	25.35	24.27	68.58	1235.67	25.07	25.06	63.84	1359.0	25.42
2019-09-07 09:30:00	23.86	64.46	1710.5	25.46	22.5	61.15	1830.0	25.2	23.67	65.97	1036.33	23.57	24.19	67.37	1322.0	25.22	23.91	62.69	1515.75	24.81
2019-09-07 09:40:00	23.42	64.91	2385.67	25.3	23.17	65.97	3444.0	24.42	23.88	69.31	1144.0	24.19	23.79	67.24	2000.0	25.12	23.33	67.49	2651.67	24.61
2019-09-07 09:50:00	24.28	64.01	2323.75	25.67	23.4	62.03	3750.67	25.05	24.48	64.8	1163.0	23.76	24.79	66.52	1531.0	25.68	24.75	61.81	2941.0	25.2
2019-09-07 10:00:00	23.48	62.91	2876.33	25.78	22.63	64.59	3997.25	24.48	23.83	69.81	1342.67	24.08	24.46	64.85	2270.0	25.83	23.31	65.51	3383.67	24.62
2019-09-07 10:10:00	24.06	62.1	3267.0	26.12	21.86	61.8	3443.25	24.52	23.59	66.26	1115.0	23.27	24.79	64.05	2261.33	26.28	23.76	62.42	2461.0	24.92
2019-09-07 10:20:00	24.02	62.12	3104.33	26.26	23.34	65.45	3935.0	24.57	23.98	68.22	1337.67	24.1	24.71	63.32	2521.67	26.45	24.32	65.21	3621.0	25.07
2019-09-07 10:30:00	23.55	59.52	2806.5	26.57	21.67	61.12	4113.25	24.48	23.38	66.54	1197.0	23.28	24.63	61.23	1999.0	26.69	23.52	60.72	3819.25	24.9
2019-09-07 10:40:00	24.3	60.38	3594.0	26.62	23.04	64.31	4316.33	24.58	23.9	67.32	1059.67	23.96	24.52	61.94	1950.67	26.63	24.27	63.27	2042.33	25.19
2019-09-07 10:50:00	23.48	57.8	4831.33	26.85	21.78	60.88	5983.5	24.54	23.38	65.36	1321.0	23.23	24.59	60.18	4262.33	26.97	23.61	59.25	4116.67	24.93
2019-09-07 11:00:00	24.19	58.68	4470.75	27.08	23.33	62.92	3533.33	24.89	24.25	66.02	1294.0	24.0	25.0	60.06	3181.67	27.32	24.17	61.04	4372.75	25.52
2019-09-07 11:10:00	24.0	57.57	3162.0	27.18	23.3	62.46	3582.5	24.88	24.0	65.34	1377.67	24.5	25.06	58.66	3949.67	27.76	24.36	60.96	3350.0	25.87
2019-09-07 11:20:00	24.03	56.97	2628.75	27.28	22.25	60.3	2683.5	25.04	23.77	64.9	1230.0	23.74	25.23	57.68	3936.0	28.11	24.21	58.15	2976.67	25.68
2019-09-07 11:30:00	24.6	57.74	2160.0	27.16	24.36	62.81	2567.67	25.09	24.44	63.94	1296.67	24.69	24.94	57.97	1890.33	27.73	24.69	60.14	2927.5	25.9
2019-09-07 11:40:00	23.86	57.04	2634.75	27.01	22.95	61.43	2842.75	24.92	23.79	64.9	1255.67	24.22	24.82	57.75	3043.0	27.37	24.0	59.96	3961.33	25.62
2019-09-07 11:50:00	24.23	57.07	2044.0	26.97	22.69	60.4	2552.0	25.06	24.02	64.99	1065.33	23.94	24.86	57.9	2070.67	27.31	24.44	58.5	2412.67	25.88
2019-09-07 12:00:00	24.44	57.4	3461.0	26.94	23.95	61.7	4077.25	25.02	24.81	63.38	1384.33	24.69	24.96	58.26	2521.67	27.18	24.78	58.25	7345.75	26.29
2019-09-07 12:10:00	23.86	56.23	3728.25	27.11	23.08	60.8	3727.5	24.98	23.69	64.59	1345.0	24.07	24.69	57.57	1567.0	27.06	24.15	57.47	6679.67	26.22
2019-09-07 12:20:00	24.23	56.2	2437.0	27.21	22.63	59.44	2590.67	25.17	24.46	63.31	1204.33	24.27	24.79	57.96	1140.67	26.93	24.92	56.78	2899.33	26.39
2019-09-07 12:30:00	24.2	56.99	2484.25	26.85	24.08	61.75	2363.0	24.94	23.98	63.85	1170.67	24.84	24.23	58.43	1762.67	26.54	24.42	59.67	2018.75	25.84
2019-09-07 12:40:00	23.73	56.53	2231.67	26.84	22.07	60.42	2140.0	24.93	23.79	64.37	1128.67	23.93	24.61	58.27	1353.33	26.64	23.96	59.15	1828.67	25.61
2019-09-07 12:50:00	24.46	57.63	2020.5	26.61	24.0	61.62	2192.75	24.95	24.48	63.09	1141.0	24.83	24.54	59.07	1339.33	26.37	24.92	59.94	2213.0	25.77
2019-09-07 13:00:00	23.65	57.19	4034.0	26.58	23.06	61.42	2700.0	24.67	23.58	64.77	1178.0	24.1	24.29	58.74	1021.0	26.24	23.95	60.35	1834.75	25.34
2019-09-07 13:10:00	23.67	56.43	3128.67	26.79	22.63	60.13	2314.75	24.84	23.79	63.11	1323.33	23.79	24.48	58.84	1010.67	26.21	24.04	58.62	2151.0	25.06
2019-09-07 13:20:00	24.29	57.37	2975.33	26.71	23.67	61.93	2826.75	24.73	24.14	64.76	1321.0	24.46	24.31	59.17	1110.0	26.1	24.32	61.08	1583.0	25.19
2019-09-07 13:30:00	23.8	56.39	3008.25	26.83	22.29	61.15	2780.67	24.61	23.42	65.22	1409.67	23.8	24.29	58.68	1093.33	26.12	23.61	61.0	1547.67	24.97
2019-09-07 13:40:00	24.34	56.8	2022.75	26.72	23.3	60.7	2248.75	24.85	24.67	62.93	1188.67	24.37	24.61	59.23	977.0	26.23	24.6	59.44	2133.67	25.38
2019-09-07 13:50:00	24.23	57.42	1939.67	26.53	24.25	63.1	1930.0	24.64	24.27	64.67	1098.0	24.61	24.63	59.12	1125.67	26.18	24.32	61.09	1608.5	25.28
2019-09-07 14:00:00	23.96	57.07	1863.5	26.47	23.0	60.78	2014.75	24.72	23.71	65.4	1120.33	23.78	24.86	58.72	1865.33	26.28	23.61	60.92	1353.0	24.98
2019-09-07 14:10:00	24.71	57.92	1500.33	26.35	23.83	61.78	1754.25	24.84	24.75	63.03	958.0	24.67	24.59	59.25	775.0	26.23	24.75	60.4	1026.67	25.41
2019-09-07 14:20:00	23.75	57.82	1701.75	26.11	23.32	62.38	1940.33	24.56	23.63	65.22	1066.0	24.2	23.96	59.08	884.67	25.99	23.89	61.45	1255.5	25.06
2019-09-07 14:30:00	24.69	58.25	1782.67	26.12	23.44	60.42	2042.0	24.95	24.67	62.62	1117.33	24.29	24.54	59.61	893.0	26.03	24.42	59.52	1375.67	25.25
2019-09-07 14:40:00	23.95	58.34	1553.25	26.01	24.35	62.86	1772.0	24.66	24.04	64.95	1054.67	24.47	24.1	59.63	700.0	25.86	24.0	62.57	1112.67	24.99
2019-09-07 14:50:00	23.89	58.39	1268.5	25.9	22.08	60.65	1487.67	24.72	23.9	64.25	839.33	23.96	24.21	59.75	564.33	25.77	24.1	60.55	767.33	25.02
2019-09-07 15:00:00	24.27	59.27	1333.33	25.62	24.72	62.65	1588.5	24.66	24.46	63.19	945.0	24.76	23.94	60.45	632.0	25.47	24.35	61.91	875.5	24.99
2019-09-07 15:10:00	24.4	58.98	1198.25	25.65	23.21	60.07	1465.0	24.91	24.52	62.61	808.33	24.3	24.34	60.41	506.67	25.52	24.48	60.13	755.67	25.0
2019-09-07 15:20:00	23.25	57.91	1241.33	25.28	21.24	61.56	1559.75	23.56	22.42	65.99	864.33	22.7	23.42	59.51	512.33	25.18	22.67	61.35	836.0	23.8
2019-09-07 15:30:00	23.66	59.82	1177.75	25.05	23.48	64.93	1516.0	23.66	23.44	66.5	818.33	23.7	23.35	60.61	488.67	24.91	23.55	64.14	756.75	24.18
2019-09-07 15:40:00	24.38	60.44	1072.67	25.11	24.62	63.19	1364.25	24.43	24.67	62.83	753.33	24.69	23.98	61.29	444.67	24.95	24.61	61.96	606.67	24.83
2019-09-07 15:50:00	24.54	60.43	1041.67	25.18	24.7	61.25	1300.0	24.94	24.86	61.49	733.33	24.96	24.23	61.33	406.33	25.02	24.75	60.87	573.67	25.05
2019-09-07 16:00:00	24.53	60.34	1020.75	25.21	24.58	60.44	1284.33	25.09	24.73	61.16	725.0	24.99	24.25	61.22	388.67	25.0	24.66	60.59	560.25	25.07
2019-09-07 16:10:00	24.46	60.34	1041.67	25.19	24.47	60.16	1307.25	25.11	24.67	61.16	738.0	24.93	24.21	61.22	398.33	24.94	24.58	60.64	589.0	25.01
2019-09-07 16:20:00	24.38	60.33	997.25	25.15	24.36	60.0	1273.33	25.06	24.52	61.18	724.0	24.87	24.15	61.28	367.0	24.87	24.47	60.74	541.0	24.92
2019-09-07 16:30:00	24.29	60.43	984.33	25.08	24.21	60.11	1254.33	24.98	24.44	61.51	709.33	24.77	24.02	61.38	352.67	24.77	24.33	61.05	529.33	24.82
2019-09-07 16:40:00	24.18	60.56	966.75	24.99	24.1	60.23	1237.5	24.9	24.31	61.75	705.33	24.65	23.92	61.52	340.0	24.66	24.23	61.18	507.0	24.74
2019-09-07 16:50:00	24.08	60.73	938.67	24.89	24.0	60.48	1205.0	24.8	24.17	62.07	683.67	24.56	23.83	61.72	313.67	24.55	24.15	61.62	473.67	24.61
2019-09-07 17:00:00	23.98	60.94	949.5	24.8	23.92	60.71	1218.75	24.7	24.11	62.35	693.67	24.47	23.75	61.89	314.67	24.47	24.04	61.91	487.75	24.53
2019-09-07 17:10:00	23.88	61.09	935.33	24.71	23.81	60.93	1199.5	24.6	24.02	62.54	686.67	24.38	23.63	62.12	307.5	24.36	23.96	62.2	470.67	24.43
2019-09-07 17:20:00	23.8	61.33	910.25	24.58	23.71	61.21	1175.0	24.49	23.92	62.89	670.67	24.27	23.56	62.31	288.0	24.28	23.86	62.55	445.67	24.31
2019-09-07 17:30:00	23.69	61.66	899.5	24.49	23.6	61.59	1165.75	24.38	23.81	63.35	666.67	24.16	23.41	62.64	244.5	24.14	23.74	62.97	433.75	24.18
2019-09-07 17:40:00	23.56	61.93	895.33	24.43	23.46	61.95	1160.33	24.26	23.65	63.77	662.33	24.03	23.31	62.9	240.33	24.04	23.61	63.43	429.33	24.06
2019-09-07 17:50:00	23.44	62.19	893.75	24.29	23.34	62.24	1160.0	24.14	23.54	64.06	661.33	23.91	23.21	63.17	261.33	23.91	23.48	63.8	427.5	23.92
2019-09-07 18:00:00	23.29	62.53	893.0	24.17	23.24	62.63	1160.5	24.01	23.44	64.38	663.0	23.81	23.11	63.55	259.33	23.81	23.4	64.36	427.0	23.78
2019-09-07 18:10:00	23.24	62.88	892.0	24.06	23.19	63.14	1159.0	23.94	23.4	64.85	662.33	23.74	23.06	63.94	240.67	23.71	23.33	64.82	425.67	23.71
2019-09-07 18:20:00	23.17	63.29	891.67	23.98	23.14	63.61	1160.75	23.87	23.31	65.35	665.67	23.68	23.0	64.29	260.33	23.62	23.27	65.29	426.0	23.65
2019-09-07 18:30:00	23.1	63.72	891.25	23.89	23.08	64.02	1160.33	23.81	23.27	65.85	664.33	23.62	22.92	64.74	242.67	23.55	23.23	65.79	426.0	23.58
2019-09-07 18:40:00	22.98	64.16	891.25	23.78	22.98	64.51	1160.0	23.73	23.19	66.29	665.0	23.54	22.86	65.13	239.67	23.47	23.15	66.25	426.0	23.51
2019-09-07 18:50:00	22.9	64.57	891.33	23.68	22.91	65.04	1160.5	23.64	23.11	66.78	665.67	23.48	22.77	65.57	244.0	23.38	23.04	66.77	426.0	23.42
2019-09-07 19:00:00	22.81	65.0	891.25	23.6	22.83	65.39	1162.5	23.57	23.02	67.18	667.33	23.39	22.67	65.95	258.0	23.3	22.96	67.2	427.0	23.33
2019-09-07 19:10:00	22.73	65.42	891.0	23.51	22.74	65.82	1160.75	23.49	22.96	67.59	666.33	23.31	22.61	66.4	243.0	23.21	22.9	67.57	427.0	23.24
2019-09-07 19:20:00	22.66	65.75	891.25	23.43	22.69	66.25	1161.33	23.42	22.9	67.94	665.67	23.25	22.56	66.75	243.0	23.13	22.83	68.0	426.5	23.17
2019-09-07 19:30:00	22.61	66.08	891.0	23.37	22.63	66.58	1161.33	23.36	22.84	68.31	666.5	23.18	22.5	67.03	247.33	23.06	22.79	68.29	426.33	23.12
2019-09-07 19:40:00	22.56	66.45	891.75	23.3	22.63	66.83	1163.0	23.31	22.81	68.52	666.33	23.16	22.44	67.41	269.67	22.99	22.75	68.51	428.0	23.07
2019-09-07 19:50:00	22.5	66.72	891.67	23.24	22.54	67.04	1163.5	23.26	22.77	68.71	666.0	23.1	22.4	67.58	282.67	22.94	22.69	68.81	428.25	23.01
2019-09-07 20:00:00	22.47	66.93	892.0	23.18	22.48	67.33	1163.25	23.2	22.71	68.97	667.67	23.03	22.33	67.89	272.67	22.88	22.63	69.07	427.33	22.96
2019-09-07 20:10:00	22.38	67.21	892.25	23.1	22.4	67.56	1163.67	23.13	22.65	69.28	668.67	22.97	22.27	68.2	273.67	22.82	22.58	69.33	427.33	22.9
2019-09-07 20:20:00	22.27	67.48	892.33	23.02	22.31	67.84	1165.0	23.05	22.54	69.57	669.33	22.89	22.21	68.42	279.67	22.74	22.47	69.68	428.5	22.8
2019-09-07 20:30:00	22.18	67.8	893.0	22.94	22.21	68.12	1166.33	22.96	22.46	69.86	668.67	22.8	22.11	68.75	282.67	22.66	22.38	70.02	430.33	22.7
2019-09-07 20:40:00	22.11	68.06	893.67	22.85	22.13	68.39	1166.75	22.87	22.36	70.2	670.67	22.71	22.02	68.99	282.33	22.58	22.29	70.34	429.0	22.61
2019-09-07 20:50:00	21.98	68.39	894.0	22.77	22.02	68.68	1167.0	22.8	22.25	70.55	670.33	22.62	21.92	69.32	281.0	22.48	22.19	70.67	428.75	22.51
2019-09-07 21:00:00	21.9	68.6	894.0	22.67	21.94	69.0	1166.5	22.69	22.17	70.8	670.33	22.53	21.83	69.56	291.33	22.4	22.11	70.98	429.67	22.42
2019-09-07 21:10:00	21.83	68.89	894.5	22.6	21.84	69.31	1166.75	22.6	22.08	71.1	668.33	22.44	21.73	69.87	294.33	22.31	22.02	71.26	429.67	22.34
2019-09-07 21:20:00	21.75	69.2	894.25	22.5	21.75	69.54	1166.67	22.52	21.98	71.36	671.33	22.35	21.67	70.14	303.0	22.21	21.94	71.58	430.25	22.25
2019-09-07 21:30:00	21.67	69.41	895.0	22.42	21.68	69.78	1170.25	22.43	21.92	71.59	670.67	22.26	21.61	70.41	402.33	22.13	21.86	71.77	430.0	22.17
2019-09-07 21:40:00	21.58	69.64	895.0	22.35	21.61	69.95	1170.0	22.35	21.83	71.77	671.0	22.19	21.52	70.63	390.67	22.05	21.78	72.0	430.75	22.08
2019-09-07 21:50:00	21.5	69.81	895.0	22.27	21.54	70.15	1172.0	22.28	21.75	72.0	671.67	22.11	21.46	70.79	399.0	21.98	21.69	72.23	431.0	22.0
2019-09-07 22:00:00	21.44	70.0	895.25	22.2	21.46	70.34	1171.67	22.2	21.66	72.14	669.5	22.04	21.38	71.02	390.0	21.9	21.65	72.36	430.67	21.94
2019-09-07 22:10:00	21.33	70.18	896.0	22.11	21.4	70.49	1171.25	22.12	21.58	72.27	672.33	21.95	21.29	71.22	392.0	21.82	21.54	72.5	431.5	21.85
2019-09-07 22:20:00	21.28	70.36	896.25	22.04	21.31	70.65	1171.5	22.04	21.54	72.36	671.0	21.89	21.23	71.37	385.0	21.75	21.48	72.65	431.0	21.77
2019-09-07 22:30:00	21.21	70.48	896.33	21.97	21.23	70.79	1171.67	21.96	21.46	72.51	674.0	21.81	21.15	71.49	380.33	21.67	21.42	72.74	430.67	21.72
2019-09-07 22:40:00	21.14	70.65	896.25	21.9	21.16	70.92	1172.0	21.9	21.4	72.6	671.0	21.73	21.08	71.61	388.0	21.6	21.34	72.83	433.0	21.64
2019-09-07 22:50:00	21.06	70.71	896.5	21.81	21.1	70.96	1171.5	21.82	21.31	72.64	672.67	21.67	21.0	71.75	388.0	21.53	21.27	72.93	431.0	21.56
2019-09-07 23:00:00	21.0	70.85	896.33	21.75	21.03	71.05	1173.0	21.76	21.25	72.74	672.33	21.61	20.96	71.88	390.33	21.46	21.23	72.95	431.33	21.51
2019-09-07 23:10:00	20.92	70.97	897.0	21.7	20.96	71.15	1172.0	21.68	21.19	72.79	671.0	21.54	20.88	71.97	390.0	21.4	21.16	73.07	432.75	21.42
2019-09-07 23:20:00	20.88	71.01	897.33	21.63	20.88	71.2	1172.33	21.62	21.13	72.85	671.0	21.47	20.81	72.11	389.33	21.32	21.06	73.07	432.0	21.37
2019-09-07 23:30:00	20.81	71.11	897.25	21.56	20.86	71.29	1172.75	21.56	21.06	72.93	674.67	21.43	20.75	72.22	387.0	21.26	21.03	73.16	433.0	21.32
2019-09-07 23:40:00	20.77	71.23	897.67	21.5	20.81	71.45	1172.33	21.51	21.02	72.99	671.0	21.37	20.71	72.36	391.67	21.21	21.0	73.28	433.67	21.27
2019-09-07 23:50:00	20.72	71.37	897.25	21.46	20.76	71.53	1173.0	21.47	20.98	73.1	672.67	21.33	20.67	72.48	400.67	21.15	20.94	73.37	431.33	21.23
2019-09-08 00:00:00	20.67	71.48	897.67	21.39	20.72	71.58	1173.0	21.42	20.94	73.14	672.67	21.28	20.63	72.57	405.33	21.11	20.91	73.43	432.0	21.18
2019-09-08 00:10:00	20.63	71.54	898.0	21.33	20.67	71.64	1174.33	21.36	20.88	73.2	673.67	21.23	20.56	72.67	407.67	21.06	20.86	73.48	431.33	21.13
2019-09-08 00:20:00	20.56	71.59	897.75	21.29	20.61	71.66	1174.25	21.31	20.81	73.19	674.67	21.19	20.5	72.75	406.67	21.0	20.79	73.49	432.67	21.08
2019-09-08 00:30:00	20.52	71.68	897.67	21.22	20.56	71.66	1174.33	21.25	20.75	73.2	675.0	21.13	20.48	72.78	409.0	20.94	20.75	73.47	432.5	21.03
2019-09-08 00:40:00	20.45	71.69	898.25	21.18	20.5	71.73	1174.75	21.2	20.73	73.23	675.33	21.07	20.42	72.78	412.33	20.89	20.69	73.49	434.0	20.97
2019-09-08 00:50:00	20.44	71.75	897.67	21.13	20.46	71.73	1174.0	21.16	20.69	73.2	674.33	21.03	20.38	72.88	419.67	20.84	20.65	73.49	434.67	20.93
2019-09-08 01:00:00	20.38	71.78	898.0	21.08	20.42	71.76	1175.0	21.12	20.63	73.23	674.67	20.97	20.31	72.95	415.33	20.8	20.61	73.51	432.75	20.87
2019-09-08 01:10:00	20.31	71.84	897.67	21.03	20.38	71.73	1175.33	21.07	20.6	73.2	673.0	20.94	20.25	72.97	414.0	20.75	20.54	73.48	433.67	20.85
2019-09-08 01:20:00	20.29	71.8	898.25	20.99	20.31	71.73	1174.75	21.03	20.52	73.18	672.67	20.9	20.25	72.98	415.33	20.71	20.5	73.46	433.33	20.81
2019-09-08 01:30:00	20.25	71.85	898.25	20.93	20.31	71.72	1175.0	20.99	20.5	73.15	674.67	20.86	20.19	73.01	415.0	20.66	20.47	73.42	434.75	20.77
2019-09-08 01:40:00	20.19	71.9	899.0	20.89	20.26	71.65	1176.75	20.94	20.5	73.06	675.5	20.82	20.15	73.04	413.33	20.61	20.44	73.37	434.33	20.72
2019-09-08 01:50:00	20.16	71.89	899.25	20.85	20.19	71.65	1175.33	20.91	20.44	73.1	674.67	20.77	20.11	73.04	411.0	20.58	20.38	73.38	432.5	20.68
2019-09-08 02:00:00	20.13	71.9	899.0	20.8	20.19	71.65	1174.33	20.87	20.38	73.04	676.0	20.74	20.06	73.07	407.67	20.54	20.36	73.37	431.5	20.63
2019-09-08 02:10:00	20.08	71.93	899.0	20.78	20.13	71.67	1176.0	20.83	20.38	72.96	675.0	20.71	20.04	73.09	409.0	20.51	20.31	73.36	433.33	20.6
2019-09-08 02:20:00	20.06	71.92	899.33	20.74	20.13	71.64	1175.75	20.79	20.31	72.96	676.33	20.68	20.0	73.12	404.67	20.47	20.29	73.31	434.33	20.58
2019-09-08 02:30:00	20.03	71.96	899.0	20.7	20.08	71.62	1176.25	20.76	20.31	72.96	673.67	20.64	20.0	73.11	402.0	20.44	20.25	73.31	435.5	20.55
2019-09-08 02:40:00	20.0	71.95	899.0	20.66	20.06	71.6	1176.33	20.73	20.25	72.95	675.67	20.61	19.94	73.1	399.0	20.41	20.21	73.29	434.67	20.51
2019-09-08 02:50:00	19.96	71.95	899.0	20.63	20.0	71.63	1176.25	20.7	20.25	72.96	675.67	20.59	19.92	73.12	396.67	20.37	20.19	73.29	434.5	20.48
2019-09-08 03:00:00	19.94	72.0	899.0	20.6	20.0	71.62	1176.0	20.67	20.21	72.95	674.67	20.55	19.88	73.14	402.67	20.33	20.17	73.31	433.67	20.45
2019-09-08 03:10:00	19.92	71.99	899.67	20.58	19.98	71.65	1175.5	20.64	20.19	72.97	676.0	20.54	19.88	73.2	399.67	20.3	20.13	73.28	434.0	20.44
2019-09-08 03:20:00	19.88	72.01	899.33	20.56	19.94	71.68	1175.33	20.62	20.17	73.04	674.67	20.51	19.83	73.22	400.67	20.28	20.13	73.37	435.0	20.41
2019-09-08 03:30:00	19.88	72.07	899.67	20.54	19.94	71.75	1176.0	20.6	20.15	73.08	675.0	20.49	19.81	73.29	402.67	20.26	20.13	73.41	434.5	20.4
2019-09-08 03:40:00	19.83	72.1	899.0	20.5	19.9	71.8	1175.33	20.58	20.13	73.18	675.67	20.46	19.81	73.32	404.33	20.23	20.06	73.46	434.33	20.37
2019-09-08 03:50:00	19.81	72.17	899.33	20.48	19.88	71.87	1176.75	20.56	20.13	73.25	674.0	20.44	19.75	73.39	402.67	20.2	20.06	73.59	434.5	20.33
2019-09-08 04:00:00	19.81	72.24	899.5	20.46	19.88	71.98	1176.5	20.54	20.08	73.26	677.0	20.43	19.75	73.46	405.67	20.18	20.06	73.67	434.0	20.32
2019-09-08 04:10:00	19.76	72.31	899.5	20.44	19.84	71.99	1176.0	20.52	20.08	73.34	676.67	20.41	19.73	73.52	393.67	20.17	20.0	73.68	433.67	20.28
2019-09-08 04:20:00	19.75	72.39	899.33	20.41	19.81	72.07	1175.0	20.49	20.02	73.43	678.0	20.36	19.69	73.57	391.33	20.14	20.0	73.72	435.0	20.27
2019-09-08 04:30:00	19.7	72.41	900.5	20.38	19.81	72.1	1177.25	20.46	20.0	73.42	675.67	20.34	19.67	73.64	384.33	20.11	19.95	73.74	435.0	20.24
2019-09-08 04:40:00	19.69	72.5	905.0	20.34	19.81	72.12	1184.33	20.45	20.0	73.44	679.33	20.32	19.69	73.72	412.0	20.1	19.94	73.77	442.33	20.22
2019-09-08 04:50:00	19.69	72.57	913.0	20.34	19.81	72.16	1193.25	20.44	20.0	73.49	684.0	20.33	19.69	73.78	437.33	20.1	19.94	73.84	450.0	20.23
2019-09-08 05:00:00	19.75	72.61	916.0	20.34	19.81	72.22	1196.0	20.44	20.04	73.54	687.0	20.34	19.69	73.8	427.67	20.1	19.97	73.9	454.25	20.24
2019-09-08 05:10:00	19.75	72.67	923.25	20.34	19.81	72.27	1202.75	20.46	20.06	73.61	691.67	20.35	19.69	73.8	432.67	20.1	19.98	73.92	461.67	20.26
2019-09-08 05:20:00	19.75	72.72	927.75	20.35	19.84	72.35	1209.0	20.47	20.06	73.65	694.0	20.37	19.75	73.85	435.33	20.12	20.0	73.97	466.33	20.27
2019-09-08 05:30:00	19.79	72.8	933.0	20.38	19.88	72.41	1213.67	20.49	20.08	73.71	694.67	20.41	19.75	73.91	438.0	20.13	20.02	74.02	471.75	20.3
2019-09-08 05:40:00	19.81	72.89	941.75	20.4	19.91	72.47	1224.5	20.52	20.13	73.78	699.0	20.43	19.77	73.98	443.0	20.16	20.06	74.08	482.0	20.34
2019-09-08 05:50:00	19.88	72.97	964.0	20.44	19.94	72.55	1246.67	20.55	20.19	73.82	712.33	20.47	19.81	74.03	457.33	20.19	20.11	74.14	506.0	20.37
2019-09-08 06:00:00	19.92	72.98	986.25	20.47	20.02	72.54	1274.25	20.6	20.23	73.81	725.0	20.53	19.88	74.1	477.0	20.24	20.15	74.13	528.0	20.42
2019-09-08 06:10:00	20.0	73.04	997.0	20.53	20.08	72.56	1284.33	20.66	20.29	73.78	729.33	20.59	19.92	74.14	481.67	20.29	20.22	74.08	542.5	20.49
2019-09-08 06:20:00	20.03	73.06	965.75	20.57	20.13	72.55	1251.5	20.72	20.38	73.79	713.0	20.64	20.0	74.16	455.67	20.35	20.25	74.08	507.33	20.56
2019-09-08 06:30:00	20.08	73.11	932.33	20.61	20.17	72.56	1215.67	20.76	20.38	73.8	693.33	20.67	20.0	74.19	430.33	20.41	20.31	74.1	474.0	20.6
2019-09-08 06:40:00	20.06	73.16	939.0	20.64	20.14	72.57	1222.25	20.78	20.38	73.92	700.33	20.68	20.0	74.25	444.33	20.42	20.31	74.22	483.67	20.59
2019-09-08 06:50:00	20.06	73.21	976.0	20.65	20.13	72.65	1261.75	20.79	20.38	74.02	718.0	20.67	20.0	74.3	465.33	20.43	20.31	74.3	518.0	20.59
2019-09-08 07:00:00	20.06	73.25	1004.67	20.68	20.17	72.76	1294.0	20.8	20.38	74.14	735.33	20.69	20.0	74.37	488.33	20.44	20.31	74.4	553.0	20.61
2019-09-08 07:10:00	20.14	73.32	1159.5	20.71	20.2	72.89	1477.75	20.83	20.44	74.22	800.5	20.74	20.08	74.43	595.0	20.47	20.36	74.44	708.0	20.65
2019-09-08 07:20:00	20.5	73.38	1649.33	20.88	20.56	72.84	2067.67	21.02	21.0	73.36	1043.0	21.12	20.42	74.48	1001.33	20.68	20.69	74.0	1287.33	20.88
2019-09-08 07:30:00	21.16	73.19	1825.0	21.29	21.3	72.22	2249.25	21.5	21.61	72.3	1164.67	21.63	20.98	74.12	1109.33	21.14	21.33	72.66	1521.67	21.46
2019-09-08 07:40:00	21.67	72.67	1314.67	21.73	21.73	71.32	1654.33	21.97	21.96	71.45	870.0	22.04	21.48	73.55	664.33	21.58	21.86	71.5	863.67	22.01
2019-09-08 07:50:00	21.78	72.25	1402.75	22.0	21.81	70.8	1627.0	22.22	22.08	71.32	975.33	22.22	21.6	73.21	741.5	21.83	21.92	71.37	969.67	22.15
2019-09-08 08:00:00	22.1	71.76	1214.25	22.34	22.15	70.18	1560.0	22.53	22.38	70.68	845.0	22.51	21.84	72.96	616.0	22.07	22.25	70.71	851.0	22.46
2019-09-08 08:10:00	22.08	71.35	1170.33	22.5	22.11	69.81	1463.0	22.67	22.31	70.73	820.33	22.55	21.86	72.62	545.0	22.21	22.23	70.66	730.33	22.53
2019-09-08 08:20:00	22.06	71.1	1176.75	22.57	22.1	69.74	1477.5	22.71	22.31	70.86	830.0	22.58	21.86	72.47	568.67	22.27	22.23	70.79	757.67	22.54
2019-09-08 08:30:00	22.02	71.0	1099.33	22.62	22.02	69.77	1389.33	22.71	22.23	71.15	791.33	22.53	21.81	72.41	500.33	22.29	22.16	71.09	663.0	22.51
2019-09-08 08:40:00	21.96	70.97	1160.5	22.62	21.97	69.95	1456.0	22.68	22.19	71.42	818.33	22.49	21.75	72.42	547.67	22.27	22.13	71.42	730.33	22.48
2019-09-08 08:50:00	21.92	70.96	1121.33	22.6	21.9	70.14	1423.75	22.64	22.08	71.77	803.67	22.43	21.69	72.46	521.33	22.25	22.04	71.72	678.0	22.41
2019-09-08 09:00:00	21.81	71.07	1177.5	22.54	21.79	70.43	1469.33	22.57	22.0	72.2	821.0	22.34	21.61	72.58	559.0	22.2	21.97	72.12	745.5	22.34
2019-09-08 09:10:00	21.75	71.21	1236.0	22.52	21.76	70.68	1513.5	22.53	22.0	72.37	835.67	22.32	21.56	72.72	590.67	22.16	21.94	72.43	766.0	22.28
2019-09-08 09:20:00	21.76	71.33	1222.5	22.49	21.75	70.92	1547.0	22.5	21.98	72.65	860.33	22.29	21.56	72.85	608.33	22.13	21.88	72.67	804.33	22.26
2019-09-08 09:30:00	21.83	71.47	1312.75	22.5	21.83	71.12	1685.5	22.51	22.08	72.65	896.33	22.36	21.63	72.96	665.67	22.16	21.97	72.7	917.75	22.32
2019-09-08 09:40:00	21.92	71.51	1335.33	22.55	21.94	71.21	1636.75	22.57	22.17	72.64	907.33	22.44	21.71	72.98	676.0	22.22	22.08	72.67	908.0	22.4
2019-09-08 09:50:00	22.06	71.59	1393.5	22.64	22.08	71.22	1746.0	22.67	22.31	72.5	946.33	22.57	21.86	72.98	787.33	22.32	22.22	72.5	977.5	22.54
2019-09-08 10:00:00	22.25	71.58	1332.67	22.76	22.28	71.09	1656.0	22.83	22.52	72.23	898.0	22.74	22.03	72.94	701.5	22.45	22.42	72.19	896.67	22.72
2019-09-08 10:10:00	22.31	71.53	1142.5	22.85	22.33	70.95	1446.67	22.93	22.54	72.28	806.33	22.8	22.06	72.82	519.0	22.57	22.44	72.24	718.67	22.78
2019-09-08 10:20:00	22.21	71.56	1061.67	22.86	22.23	70.99	1349.0	22.93	22.38	72.65	760.0	22.72	21.98	72.88	446.33	22.54	22.33	72.6	606.75	22.71
2019-09-08 10:30:00	22.06	71.66	1035.0	22.81	22.0	71.39	1346.5	22.82	22.25	73.25	753.67	22.59	21.83	73.13	451.0	22.45	22.17	73.19	596.0	22.57
2019-09-08 10:40:00	22.06	71.88	1586.25	22.79	22.08	71.75	1914.0	22.78	22.31	73.43	1037.67	22.61	21.88	73.4	888.0	22.42	22.21	73.43	1179.67	22.56
2019-09-08 10:50:00	22.36	71.89	1446.0	22.92	22.38	71.69	1796.75	22.92	22.61	73.03	978.67	22.83	22.15	73.33	767.67	22.6	22.48	72.97	1150.33	22.79
2019-09-08 11:00:00	22.38	71.9	1181.25	23.0	22.44	71.62	1494.67	23.03	22.63	73.05	826.33	22.91	22.17	73.25	549.0	22.68	22.54	72.97	753.25	22.88
2019-09-08 11:10:00	22.36	71.97	1180.67	23.01	22.34	71.74	1468.5	23.04	22.56	73.36	828.0	22.87	22.13	73.39	556.33	22.67	22.5	73.25	750.67	22.87
2019-09-08 11:20:00	22.38	72.05	1241.0	23.02	22.38	71.91	1537.67	23.06	22.63	73.37	856.0	22.91	22.19	73.51	586.67	22.69	22.5	73.32	806.5	22.88
2019-09-08 11:30:00	22.38	72.01	1174.0	23.04	22.38	71.76	1482.75	23.07	22.63	73.17	824.33	22.91	22.19	73.5	544.33	22.7	22.5	73.14	739.67	22.89
2019-09-08 11:40:00	22.38	71.94	1132.25	23.05	22.41	71.56	1425.25	23.08	22.63	72.88	797.33	22.92	22.19	73.38	503.0	22.71	22.5	72.92	695.67	22.91
2019-09-08 11:50:00	22.4	71.79	1066.67	23.06	22.44	71.34	1354.33	23.08	22.63	72.65	764.0	22.93	22.19	73.29	459.33	22.71	22.5	72.68	632.25	22.88
2019-09-08 12:00:00	22.41	71.7	1113.0	23.06	22.44	71.21	1404.5	23.1	22.65	72.56	795.33	22.95	22.21	73.22	503.67	22.72	22.54	72.52	691.67	22.92
2019-09-08 12:10:00	22.47	71.61	1232.75	23.1	22.52	71.07	1477.67	23.14	22.71	72.3	848.0	23.0	22.27	73.11	595.67	22.77	22.58	72.32	762.0	22.97
2019-09-08 12:20:00	22.77	71.45	2319.33	23.26	22.86	70.74	2167.67	23.3	23.08	71.22	1318.67	23.31	22.56	72.99	1373.0	22.95	23.02	71.2	2061.75	23.28
2019-09-08 12:30:00	23.61	70.48	3054.25	24.01	24.08	69.06	2695.75	24.04	24.19	68.31	1304.67	24.29	23.42	72.27	2008.33	23.67	24.29	68.01	2377.67	24.33
2019-09-08 12:40:00	24.38	68.98	2585.0	24.72	24.96	67.17	2401.33	24.83	25.19	65.87	1263.67	25.14	24.19	71.05	1357.0	24.41	25.06	65.52	2390.0	25.16
2019-09-08 12:50:00	24.42	66.84	2473.25	25.3	22.92	62.84	2242.75	24.69	24.71	64.38	1251.33	23.86	24.54	69.5	1347.0	24.96	24.92	63.05	2583.33	25.32
2019-09-08 13:00:00	22.98	61.27	4416.33	25.47	20.17	61.21	2452.67	22.62	22.13	64.05	1301.67	22.19	23.21	66.04	963.67	24.91	22.58	59.56	2027.5	23.79
2019-09-08 13:10:00	23.5	62.18	3122.75	25.66	22.84	66.67	2560.5	23.51	23.4	68.7	1313.33	23.8	23.46	66.05	1020.67	24.92	23.52	65.72	1644.67	24.26
2019-09-08 13:20:00	24.38	62.44	2699.0	25.92	23.26	63.95	2511.25	24.27	24.48	65.36	1317.0	23.94	24.15	66.41	916.0	25.23	24.32	62.83	1620.5	24.83
2019-09-08 13:30:00	23.27	58.6	2167.0	25.82	20.27	60.48	2167.67	22.5	22.29	63.13	1300.67	22.15	23.31	63.77	1031.33	25.19	22.52	58.68	1510.0	23.75
2019-09-08 13:40:00	23.27	57.97	2071.25	25.54	21.39	63.34	2068.25	22.56	22.54	66.16	1180.0	22.62	23.21	62.35	1076.0	25.14	22.59	60.3	1920.0	23.63
2019-09-08 13:50:00	23.94	60.88	2048.0	25.59	23.86	67.08	1940.67	23.6	24.19	67.05	1137.0	24.15	24.13	63.57	1393.67	25.3	24.08	64.78	1676.5	24.57
2019-09-08 14:00:00	24.28	60.19	1810.0	25.77	24.75	63.72	1868.75	24.73	25.02	61.79	1041.0	24.94	24.26	63.15	785.5	25.62	24.69	60.54	1216.33	25.43
2019-09-08 14:10:00	23.65	58.72	1644.67	25.75	23.75	59.4	1831.67	24.93	24.31	60.59	1042.33	24.75	23.48	61.81	860.0	25.54	23.77	58.07	1131.67	25.34
2019-09-08 14:20:00	24.5	60.87	1599.0	25.76	24.84	61.98	1805.75	25.19	25.11	62.56	1022.67	25.26	24.13	63.06	730.0	25.61	24.67	61.74	1011.33	25.37
2019-09-08 14:30:00	24.11	59.65	1598.0	25.79	21.0	59.13	1673.25	23.71	23.5	62.34	1005.5	23.0	23.75	61.88	671.0	25.54	23.74	59.22	1000.25	24.63
2019-09-08 14:40:00	22.88	57.73	1327.5	25.3	21.4	64.71	1448.33	22.82	22.1	66.49	876.25	22.42	22.71	60.81	484.0	25.04	22.33	62.3	716.33	23.59
2019-09-08 14:50:00	23.58	61.28	1254.5	25.03	23.47	66.75	1506.5	23.51	23.5	67.86	901.5	23.72	23.13	63.17	515.33	24.83	23.42	66.03	742.33	24.08
2019-09-08 15:00:00	24.25	62.31	1328.67	25.1	24.65	65.26	1662.0	24.36	24.67	64.94	1002.0	24.67	23.75	64.24	529.33	24.9	24.55	64.09	913.0	24.82
2019-09-08 15:10:00	24.54	62.57	1283.25	25.26	24.83	63.85	1631.5	24.98	25.06	63.84	937.33	25.15	24.06	64.56	501.67	25.03	24.88	63.19	807.0	25.21
2019-09-08 15:20:00	24.65	62.7	1257.0	25.38	24.9	62.75	1623.0	25.4	25.11	63.53	890.67	25.34	24.15	64.81	497.67	25.13	24.94	62.77	860.67	25.38
2019-09-08 15:30:00	24.68	62.78	1233.5	25.47	24.88	62.55	1588.33	25.54	25.06	63.66	866.67	25.35	24.21	64.91	482.67	25.18	24.94	62.72	763.75	25.49
2019-09-08 15:40:00	24.59	62.74	1079.0	25.56	24.74	62.47	1374.5	25.55	24.9	63.98	734.67	25.29	24.16	64.98	355.0	25.18	24.81	63.1	578.67	25.42
2019-09-08 15:50:00	24.4	62.9	1137.25	25.5	24.48	62.74	1472.0	25.4	24.65	64.6	798.67	25.07	24.02	65.16	403.67	25.05	24.61	63.66	681.0	25.23
2019-09-08 16:00:00	24.38	63.02	1123.5	25.47	24.41	63.11	1447.0	25.3	24.61	64.9	779.67	25.0	24.02	65.28	445.25	24.98	24.56	64.03	677.67	25.17
2019-09-08 16:10:00	24.33	63.23	1095.33	25.35	24.31	63.33	1393.67	25.2	24.5	65.08	759.67	24.9	23.98	65.37	418.33	24.9	24.42	64.42	642.0	25.03
2019-09-08 16:20:00	24.22	63.46	1056.0	25.22	24.19	63.63	1342.0	25.07	24.38	65.47	738.0	24.77	23.9	65.46	388.0	24.81	24.29	64.89	599.67	24.88
2019-09-08 16:30:00	24.11	63.76	1030.0	25.09	24.06	63.96	1288.0	24.94	24.23	65.91	725.0	24.63	23.81	65.65	363.0	24.7	24.14	65.48	564.75	24.72
2019-09-08 16:40:00	23.96	64.06	999.25	24.95	23.91	64.31	1269.25	24.8	24.06	66.24	713.33	24.49	23.65	65.85	333.0	24.56	24.0	65.94	539.33	24.55
2019-09-08 16:50:00	23.81	64.35	977.67	24.79	23.72	64.68	1242.0	24.61	23.88	66.62	704.33	24.31	23.5	66.06	317.67	24.41	23.86	66.28	514.67	24.39
2019-09-08 17:00:00	23.65	64.59	954.0	24.61	23.52	65.03	1219.0	24.44	23.69	67.05	695.33	24.13	23.31	66.31	297.67	24.23	23.67	66.76	488.5	24.19
2019-09-08 17:10:00	23.44	64.96	930.33	24.47	23.34	65.4	1194.5	24.25	23.48	67.51	679.67	23.93	23.15	66.58	281.0	24.03	23.44	67.23	465.33	24.0
2019-09-08 17:20:00	23.22	65.29	914.75	24.26	23.08	65.85	1177.33	24.04	23.25	68.07	673.0	23.71	22.97	66.88	275.5	23.86	23.25	67.78	449.67	23.77
2019-09-08 17:30:00	22.97	65.74	902.75	24.03	22.88	66.32	1169.0	23.82	23.02	68.66	665.67	23.48	22.73	67.34	262.33	23.59	23.03	68.43	436.75	23.52
2019-09-08 17:40:00	22.75	66.12	897.0	23.8	22.69	67.02	1163.0	23.6	22.81	69.33	665.0	23.28	22.56	67.78	275.67	23.38	22.81	69.26	431.67	23.26
2019-09-08 17:50:00	22.56	66.66	895.0	23.6	22.48	67.51	1160.5	23.42	22.63	69.9	665.33	23.09	22.38	68.33	282.0	23.17	22.63	69.89	430.33	23.07
2019-09-08 18:00:00	22.38	67.16	894.67	23.4	22.31	68.08	1161.67	23.25	22.5	70.5	669.33	22.91	22.19	68.88	297.5	22.94	22.47	70.5	430.25	22.87
2019-09-08 18:10:00	22.22	67.62	895.0	23.22	22.15	68.67	1164.0	23.03	22.31	70.99	669.0	22.74	22.06	69.3	272.33	22.78	22.29	71.08	430.33	22.68
2019-09-08 18:20:00	22.04	68.03	895.0	23.03	22.0	69.1	1162.75	22.87	22.19	71.46	670.67	22.6	21.9	69.71	270.33	22.61	22.17	71.52	430.0	22.53
2019-09-08 18:30:00	21.94	68.51	895.5	22.88	21.86	69.6	1164.67	22.7	22.08	71.76	668.0	22.48	21.77	70.14	266.33	22.46	22.06	71.93	430.0	22.42
2019-09-08 18:40:00	21.8	68.92	895.0	22.71	21.77	69.96	1166.33	22.6	21.98	72.06	672.67	22.38	21.69	70.52	298.33	22.34	21.96	72.25	432.5	22.31
2019-09-08 18:50:00	21.73	69.35	895.0	22.6	21.69	70.39	1165.33	22.48	21.9	72.33	668.33	22.29	21.58	70.84	261.0	22.21	21.86	72.57	430.0	22.21
2019-09-08 19:00:00	21.63	69.64	895.25	22.49	21.63	70.65	1168.33	22.4	21.81	72.62	671.0	22.2	21.5	71.16	260.33	22.11	21.79	72.85	432.0	22.12
2019-09-08 19:10:00	21.54	70.05	895.0	22.38	21.54	70.96	1166.25	22.32	21.75	72.88	673.0	22.12	21.42	71.53	263.67	22.01	21.7	73.09	431.0	22.04
2019-09-08 19:20:00	21.47	70.32	895.5	22.3	21.48	71.17	1166.67	22.23	21.69	73.03	669.67	22.05	21.38	71.79	264.67	21.93	21.63	73.32	433.33	21.95
2019-09-08 19:30:00	21.4	70.52	895.33	22.21	21.42	71.31	1167.75	22.16	21.63	73.12	672.33	21.99	21.29	72.05	269.0	21.85	21.56	73.36	429.5	21.9
2019-09-08 19:40:00	21.34	70.76	895.25	22.13	21.36	71.47	1169.67	22.09	21.56	73.19	672.33	21.93	21.23	72.22	267.67	21.77	21.5	73.38	431.5	21.85
2019-09-08 19:50:00	21.31	70.88	895.67	22.06	21.3	71.52	1167.5	22.02	21.5	73.18	671.0	21.87	21.17	72.38	269.67	21.69	21.46	73.49	433.0	21.77
2019-09-08 20:00:00	21.2	71.06	895.75	21.98	21.23	71.58	1169.0	21.95	21.44	73.2	672.67	21.79	21.08	72.5	269.33	21.62	21.4	73.51	432.5	21.7
2019-09-08 20:10:00	21.11	71.15	896.25	21.9	21.14	71.61	1169.5	21.88	21.36	73.22	674.67	21.7	21.02	72.6	270.0	21.54	21.29	73.6	433.0	21.61
2019-09-08 20:20:00	21.02	71.22	895.67	21.82	21.03	71.64	1168.75	21.78	21.25	73.26	671.33	21.63	20.94	72.71	272.0	21.47	21.21	73.53	433.0	21.54
2019-09-08 20:30:00	20.94	71.31	896.5	21.74	20.98	71.69	1170.0	21.71	21.19	73.29	672.33	21.54	20.84	72.8	279.0	21.4	21.14	73.59	433.0	21.45
2019-09-08 20:40:00	20.88	71.36	896.67	21.67	20.91	71.75	1170.5	21.64	21.13	73.29	671.0	21.48	20.81	72.85	278.33	21.33	21.06	73.64	434.33	21.38
2019-09-08 20:50:00	20.81	71.49	896.5	21.6	20.86	71.78	1171.0	21.56	21.06	73.34	671.67	21.41	20.72	72.96	275.75	21.25	21.03	73.58	432.75	21.32
2019-09-08 21:00:00	20.73	71.5	896.67	21.52	20.76	71.75	1172.25	21.49	20.98	73.22	672.67	21.34	20.65	73.03	273.67	21.16	20.92	73.57	432.33	21.24
2019-09-08 21:10:00	20.66	71.52	897.25	21.45	20.69	71.68	1171.0	21.42	20.9	73.14	674.33	21.26	20.56	73.05	275.0	21.1	20.86	73.48	435.33	21.17
2019-09-08 21:20:00	20.56	71.47	897.0	21.36	20.63	71.59	1170.0	21.35	20.83	73.04	674.33	21.2	20.52	73.03	275.0	21.03	20.78	73.42	434.5	21.09
2019-09-08 21:30:00	20.5	71.48	897.33	21.28	20.54	71.53	1171.33	21.28	20.75	73.01	673.33	21.11	20.44	73.02	275.5	20.95	20.71	73.34	435.0	21.01
2019-09-08 21:40:00	20.42	71.46	896.75	21.2	20.47	71.48	1172.5	21.2	20.69	72.9	673.5	21.05	20.34	73.0	281.5	20.87	20.63	73.22	435.0	20.94
2019-09-08 21:50:00	20.38	71.45	897.0	21.14	20.41	71.42	1173.5	21.13	20.63	72.78	673.0	21.01	20.29	73.01	280.0	20.78	20.58	73.13	432.75	20.88
2019-09-08 22:00:00	20.31	71.49	897.5	21.06	20.36	71.42	1172.67	21.06	20.58	72.79	673.33	20.94	20.23	73.01	282.33	20.73	20.5	73.12	436.67	20.84
2019-09-08 22:10:00	20.25	71.47	897.67	21.01	20.31	71.44	1174.0	21.02	20.54	72.8	672.0	20.89	20.19	73.03	283.0	20.66	20.46	73.12	435.67	20.78
2019-09-08 22:20:00	20.19	71.48	897.75	20.95	20.25	71.44	1172.33	20.96	20.47	72.82	674.75	20.84	20.13	73.06	288.33	20.61	20.42	73.16	436.25	20.72
2019-09-08 22:30:00	20.19	71.52	897.67	20.89	20.25	71.47	1173.0	20.92	20.44	72.83	674.67	20.78	20.13	73.1	283.67	20.58	20.38	73.17	439.67	20.7
2019-09-08 22:40:00	20.19	71.64	897.5	20.86	20.23	71.52	1171.67	20.9	20.44	72.84	675.33	20.77	20.08	73.15	277.67	20.55	20.38	73.18	437.0	20.68
2019-09-08 22:50:00	20.14	71.7	898.75	20.81	20.21	71.62	1173.0	20.88	20.44	72.95	674.67	20.77	20.06	73.26	276.0	20.52	20.38	73.28	437.25	20.66
2019-09-08 23:00:00	20.13	71.8	898.33	20.8	20.22	71.79	1173.5	20.86	20.44	73.07	674.33	20.76	20.06	73.33	275.0	20.51	20.38	73.36	437.33	20.67
2019-09-08 23:10:00	20.19	71.95	898.25	20.8	20.25	71.88	1171.33	20.87	20.44	73.19	674.67	20.77	20.06	73.45	275.0	20.51	20.38	73.48	437.0	20.67
2019-09-08 23:20:00	20.13	72.02	898.0	20.8	20.2	71.97	1171.0	20.86	20.44	73.29	673.33	20.77	20.06	73.54	274.5	20.49	20.38	73.6	435.25	20.65
2019-09-08 23:30:00	20.13	72.16	898.25	20.78	20.19	72.03	1172.67	20.85	20.44	73.33	672.67	20.74	20.06	73.63	272.67	20.47	20.38	73.65	436.0	20.64
2019-09-08 23:40:00	20.11	72.18	897.33	20.76	20.18	72.03	1172.5	20.83	20.38	73.31	672.67	20.72	20.0	73.69	273.33	20.46	20.31	73.65	436.67	20.61
2019-09-08 23:50:00	20.04	72.26	898.25	20.74	20.11	72.04	1172.5	20.8	20.33	73.3	674.0	20.68	20.0	73.72	271.5	20.44	20.28	73.74	436.5	20.58
2019-09-09 00:00:00	20.0	72.27	899.25	20.69	20.04	72.02	1171.67	20.75	20.27	73.3	673.67	20.62	19.92	73.73	271.33	20.4	20.21	73.78	437.0	20.51
2019-09-09 00:10:00	19.9	72.2	899.67	20.63	19.92	71.97	1174.0	20.67	20.15	73.34	674.33	20.5	19.83	73.74	293.33	20.32	20.13	73.74	439.0	20.43
2019-09-09 00:20:00	19.81	72.17	900.0	20.56	19.81	71.9	1173.33	20.58	20.04	73.35	676.0	20.4	19.73	73.76	291.0	20.22	20.0	73.75	437.5	20.3
2019-09-09 00:30:00	19.71	72.11	900.0	20.5	19.7	71.86	1173.75	20.49	19.92	73.25	675.67	20.28	19.65	73.76	312.33	20.14	19.9	73.75	438.33	20.19
2019-09-09 00:40:00	19.58	71.96	901.25	20.4	19.54	71.7	1175.25	20.33	19.77	73.15	676.67	20.14	19.48	73.69	313.0	20.01	19.77	73.61	439.0	20.06
2019-09-09 00:50:00	19.5	71.9	900.5	20.3	19.5	71.71	1175.67	20.23	19.71	73.17	675.33	20.06	19.4	73.64	309.33	19.9	19.69	73.54	438.5	19.99
2019-09-09 01:00:00	19.45	71.96	900.5	20.23	19.45	71.85	1175.75	20.15	19.69	73.2	675.67	20.01	19.38	73.68	304.0	19.81	19.67	73.57	437.67	19.94
2019-09-09 01:10:00	19.44	72.06	901.67	20.16	19.46	72.02	1176.67	20.13	19.69	73.32	677.0	19.99	19.38	73.75	304.67	19.74	19.63	73.71	437.33	19.92
2019-09-09 01:20:00	19.36	72.13	901.25	20.1	19.31	71.96	1175.0	20.1	19.56	73.38	679.67	19.86	19.25	73.8	301.0	19.73	19.53	73.83	439.5	19.82
2019-09-09 01:30:00	19.22	72.11	901.75	20.02	19.21	71.94	1175.33	19.98	19.44	73.32	677.0	19.84	19.13	73.8	289.67	19.7	19.42	73.81	439.0	19.7
2019-09-09 01:40:00	19.13	72.09	902.67	19.94	19.16	71.93	1175.25	19.9	19.38	73.3	676.67	19.8	19.04	73.81	273.0	19.56	19.36	73.78	440.33	19.63
2019-09-09 01:50:00	19.1	72.13	903.0	19.86	19.11	71.97	1177.33	19.83	19.33	73.29	677.67	19.73	19.0	73.85	301.33	19.47	19.31	73.72	440.75	19.57
2019-09-09 02:00:00	19.04	72.18	902.33	19.81	19.06	72.02	1176.0	19.77	19.29	73.37	676.33	19.66	18.96	73.92	311.67	19.41	19.25	73.81	437.67	19.52
2019-09-09 02:10:00	19.0	72.2	902.25	19.75	19.0	72.06	1176.0	19.71	19.25	73.38	676.67	19.6	18.92	73.96	312.33	19.36	19.21	73.81	439.67	19.48
2019-09-09 02:20:00	18.96	72.25	902.0	19.7	18.98	72.07	1176.75	19.67	19.19	73.37	675.33	19.56	18.88	73.99	296.67	19.3	19.16	73.84	439.25	19.43
2019-09-09 02:30:00	18.9	72.28	901.75	19.64	18.94	72.1	1176.33	19.61	19.15	73.39	677.0	19.5	18.81	74.05	297.0	19.25	19.13	73.82	440.33	19.39
2019-09-09 02:40:00	18.86	72.3	903.0	19.57	18.9	72.1	1176.75	19.57	19.13	73.4	678.67	19.47	18.79	74.04	298.67	19.2	19.06	73.82	440.0	19.36
2019-09-09 02:50:00	18.81	72.41	902.33	19.53	18.88	72.17	1176.0	19.55	19.08	73.45	679.33	19.44	18.75	74.12	295.33	19.16	19.06	73.89	440.0	19.32
2019-09-09 03:00:00	18.81	72.47	902.0	19.5	18.86	72.25	1176.5	19.51	19.06	73.57	678.0	19.42	18.73	74.17	295.33	19.13	19.0	73.98	444.0	19.29
2019-09-09 03:10:00	18.77	72.54	901.67	19.46	18.84	72.41	1177.5	19.48	19.06	73.68	678.0	19.4	18.69	74.24	296.33	19.11	19.0	74.08	443.0	19.28
2019-09-09 03:20:00	18.75	72.67	901.75	19.44	18.81	72.51	1177.25	19.46	19.06	73.82	677.0	19.39	18.69	74.31	306.0	19.09	19.0	74.17	440.5	19.27
2019-09-09 03:30:00	18.75	72.79	902.0	19.42	18.81	72.65	1176.25	19.46	19.06	73.93	676.67	19.39	18.69	74.45	278.0	19.08	19.0	74.31	442.0	19.27
2019-09-09 03:40:00	18.75	72.97	901.75	19.41	18.81	72.82	1177.0	19.46	19.06	74.1	676.33	19.38	18.69	74.56	277.0	19.07	19.0	74.48	442.0	19.26
2019-09-09 03:50:00	18.75	73.07	901.33	19.4	18.81	72.93	1176.0	19.45	19.06	74.24	679.33	19.37	18.69	74.69	282.0	19.06	19.0	74.6	441.33	19.27
2019-09-09 04:00:00	18.72	73.11	901.25	19.38	18.78	72.98	1175.75	19.43	19.0	74.24	678.33	19.35	18.65	74.74	284.67	19.04	18.98	74.6	441.0	19.23
2019-09-09 04:10:00	18.68	73.16	901.75	19.35	18.71	72.92	1177.0	19.41	18.94	74.22	678.0	19.3	18.58	74.78	280.0	19.01	18.91	74.66	442.75	19.17
2019-09-09 04:20:00	18.61	73.11	901.67	19.31	18.66	72.82	1178.0	19.36	18.88	74.1	678.33	19.24	18.54	74.74	278.0	18.97	18.86	74.53	442.0	19.12
2019-09-09 04:30:00	18.56	73.01	903.75	19.27	18.58	72.65	1178.67	19.3	18.81	73.9	679.0	19.18	18.48	74.71	279.0	18.92	18.78	74.34	444.25	19.06
2019-09-09 04:40:00	18.5	72.89	907.33	19.21	18.53	72.44	1184.75	19.24	18.75	73.66	680.33	19.11	18.42	74.61	288.33	18.86	18.71	74.04	447.67	18.99
2019-09-09 04:50:00	18.42	72.73	916.5	19.15	18.48	72.21	1195.0	19.18	18.69	73.34	687.67	19.06	18.36	74.45	319.0	18.8	18.65	73.83	457.0	18.94
2019-09-09 05:00:00	18.38	72.55	930.33	19.1	18.44	72.01	1211.75	19.12	18.65	73.07	692.33	19.01	18.31	74.31	325.0	18.73	18.63	73.56	476.5	18.88
2019-09-09 05:10:00	18.36	72.42	946.25	19.06	18.42	71.9	1226.67	19.09	18.63	72.97	704.0	18.98	18.31	74.2	338.67	18.7	18.58	73.35	492.33	18.86
2019-09-09 05:20:00	18.34	72.33	963.25	19.01	18.38	71.75	1245.75	19.07	18.63	72.83	711.0	18.97	18.27	74.13	352.67	18.67	18.56	73.2	507.33	18.85
2019-09-09 05:30:00	18.36	72.29	976.33	19.0	18.42	71.69	1265.67	19.06	18.65	72.74	720.0	18.97	18.29	74.02	375.0	18.67	18.58	73.12	522.75	18.86
2019-09-09 05:40:00	18.41	72.28	988.75	19.01	18.47	71.72	1277.75	19.08	18.69	72.75	725.67	19.01	18.33	73.99	392.33	18.7	18.65	73.1	538.67	18.9
2019-09-09 05:50:00	18.46	72.33	1002.67	19.06	18.53	71.76	1299.25	19.13	18.77	72.78	731.0	19.07	18.4	73.95	406.33	18.75	18.71	73.12	551.67	18.96
2019-09-09 06:00:00	18.55	72.36	1025.25	19.11	18.65	71.8	1330.0	19.2	18.86	72.82	741.0	19.15	18.48	73.92	424.67	18.84	18.81	73.1	577.25	19.04
2019-09-09 06:10:00	18.69	72.41	1054.33	19.2	18.8	71.82	1377.75	19.31	19.0	72.77	758.67	19.27	18.63	73.92	449.67	18.95	18.94	73.04	613.67	19.18
2019-09-09 06:20:00	18.91	72.44	1083.5	19.32	19.0	71.75	1430.33	19.47	19.19	72.61	787.0	19.44	18.81	73.87	480.33	19.11	19.13	72.89	648.33	19.33
2019-09-09 06:30:00	19.13	72.45	1120.0	19.48	19.22	71.61	1484.5	19.66	19.44	72.4	812.33	19.66	19.04	73.79	511.33	19.3	19.36	72.63	705.0	19.57
2019-09-09 06:40:00	19.31	72.45	1142.0	19.6	19.44	71.55	1526.0	19.83	19.63	72.24	833.0	19.84	19.25	73.7	540.0	19.46	19.56	72.38	853.0	19.77
2019-09-09 06:50:00	19.81	72.51	1217.0	19.97	19.83	71.41	1631.67	20.18	19.98	72.1	879.67	20.13	19.54	73.67	560.33	19.78	19.94	72.19	812.67	20.1
2019-09-09 07:00:00	20.19	72.45	1260.67	20.31	20.19	71.41	1696.25	20.53	20.38	72.09	907.33	20.51	20.0	73.55	593.33	20.09	20.36	72.02	872.5	20.5
2019-09-09 07:10:00	20.62	72.39	1313.25	20.69	20.63	71.4	1764.67	20.92	20.83	72.1	933.67	20.92	20.38	73.46	633.0	20.51	20.81	71.86	930.33	20.95
2019-09-09 07:20:00	21.06	72.31	1377.0	21.1	21.11	71.29	1835.0	21.34	21.31	71.82	956.67	21.37	20.69	73.43	657.33	20.81	21.21	71.61	964.0	21.33
2019-09-09 07:30:00	21.44	72.06	1498.0	21.55	21.61	70.9	1892.67	21.8	21.86	71.25	976.33	21.85	21.15	73.33	685.67	21.2	21.75	70.98	1017.0	21.85
[truncated: 15,829 more rows]
