# Supplementary material for: Effects of LED supplemental lighting on the growth and metabolomic profile of Taxus baccata cultivated in a smart greenhouse
Source: PLoS One. 2022 Jul 8;17(7):e0266777. doi: 10.1371/journal.pone.0266777 (PMC9269924; doi:10.1371/journal.pone.0266777)
Supplement: S1 Dataset — (ZIP) [file pone.0266777.s003.zip › Datasets/dataset metabolomic analysis.xlsx]

## Sheet: Foglio1
Plant label	Time	Group	LED	9.94588 - 9.98588	9.90588 - 9.94588	9.86588 - 9.90588	9.82588 - 9.86588	9.74588 - 9.78588	9.70588 - 9.74588	9.10587 - 9.14587	9.06587 - 9.10587	9.02587 - 9.06587	8.98587 - 9.02587	8.94587 - 8.98587	8.90587 - 8.94587	8.86587 - 8.90587	8.82587 - 8.86587	8.78586 - 8.82587	8.74586 - 8.78586	8.70586 - 8.74586	8.66586 - 8.70586	8.62586 - 8.66586	8.58586 - 8.62586	8.54586 - 8.58586	8.50586 - 8.54586	8.46586 - 8.50586	8.42586 - 8.46586	8.38586 - 8.42586	8.34586 - 8.38586	8.30586 - 8.34586	8.26586 - 8.30586	8.22586 - 8.26586	8.18586 - 8.22586	8.14586 - 8.18586	8.10585 - 8.14586	8.06585 - 8.10585	8.02585 - 8.06585	7.98585 - 8.02585	7.94585 - 7.98585	7.90585 - 7.94585	7.86585 - 7.90585	7.82585 - 7.86585	7.78585 - 7.82585	7.74585 - 7.78585	7.70585 - 7.74585	7.66585 - 7.70585	7.62585 - 7.66585	7.58585 - 7.62585	7.54585 - 7.58585
1	56DAT	1	B-R-FR 150	0	0	0	0	0	0	0	0	0	0	0	0	0	0	0	0	0	0	0	0	0	0	0	0	0	5.26286	0	0	6.95746	8.90102	0,000211628	0,00201924	9.25054	0,000257987	0,000107813	0,000233948	0,000484511	0,000205469	0,00033859	0,000197755	0,000502871	0,00167251	0,00232998	0,00143787	0,0031854	0,00821306
2	56DAT	1	B-R-FR 150	0	0	0	0	0,000295952	0	0	0	0	0	0	0	0	0	0	0	0	0	0	0	0	0	0	0	0	0	0	0	2.74569	0,000131167	0,000326609	0,00252186	0,000381853	0,000403773	0,000241923	0,00021073	0,000359757	0,000551492	0,0010017	0,000199934	0,0005879	0,00200085	0,00213891	0,00166432	0,00374116	0,0076657
18	56DAT	1	B-R-FR 150	1.98857	0.881064	1.24651	0.0620419	0,000570815	5.43842	0	0	0	0	0	0	0	0	0	0	0	0	0	0	0	0	0	0	0	0	0	0	0	0.879299	6.00559	0,00160067	0,000146701	0,000292272	6.32836	0,000192728	0,000228013	0,000327429	0,00149739	1.45266	0,000106095	0,00170794	0,00215434	0,00117393	0,00228128	0,00984937
19	56DAT	1	B-R-FR 150	0.202447	0	0	0	9.04826	0.0197043	0	0	0	0	0	0	0	0	0	0	0	0	0	0	0	0	0	0	0	0	0	0	0	0	0	0,0017359	0,000163145	0,000394139	0.26289	0	4.05976	0,000137311	0,000308213	0	0,000144101	0,0011171	0,00192014	0,00154632	0,00301077	0,00878051
28	56DAT	1	B-R-FR 150	0	0	0	0	0,000108296	0	0	0	0	0	0	0	0	0	0	0	0	0	0	0	0	0	0	0	0	0	0	0	0	0	7.33835	0,00112949	8.86604	0,000266603	8.49283	7.90116	0,000239995	0,000166255	0,000395404	7.68698	0,000441962	0,00110416	0,00189977	0,00145356	0,00213306	0,0071359
33	56DAT	1	B-R-FR 150	0	0	0	0	0,000116393	0	0	0	0	0	0	0	0	0	0	0	0	0	0	0	0	0.481845	5.64485	1.70775	2.36443	0,000104664	3.61924	6.42111	0,000131116	0,000142052	0,000278964	0,000830914	0,000322187	0,000601171	0,000259653	0,000293745	0,000440171	0,000463468	0,000693189	0,000383927	0,000919649	0,00108412	0,00200621	0,00180833	0,00234557	0,00604945
3	56DAT	2	B-R-FR 100	0	0	0	0	0,000212011	0	0	0	0	0	0	0	0	0	0	0	0	0	0	0	0	0	0	0	0	0	0	0	0	0	8.36594	0,000848759	0,000148177	0,000307887	0,000115717	0,000145585	0,000213611	0,000277755	0,000718044	0,000130185	0,00055265	0,000919603	0,00210281	0,00190511	0,00226445	0,00707961
21	56DAT	2	B-R-FR 100	0	0	0	0	0,000153682	0	0.0018326	0.225191	0.399938	0.961749	2.30953	1.63351	1.69272	2.85552	3.10871	3.83236	3.77854	0.40118	5.06446	5.83087	6.73726	7.37114	0,000136388	8.49152	9.78888	0,000178515	0,000116867	0,00013592	0,00020997	0,000198601	0,000297282	0,00109418	0,000379915	0,000485291	0,000346028	0,000403543	0,000496094	0,000592614	0,0008561	0,000461297	0,000940936	0,00129019	0,00196184	0,00175592	0,00244766	0,00610428
22	56DAT	2	B-R-FR 100	0	0	0	0	4.52746	0	0	0	0	0	0	0	0	0	0	0	0	0	0	0	0	0	0	0	0	0	0	0	0.435264	4.68392	0,000148601	0,00181759	0,000302112	0,000378656	0,000187731	0,000209591	0,000327704	0,000302421	0,000571869	0,00015908	0,000865009	0,00119026	0,00163619	0,00197333	0,0024877	0,00673204
23	56DAT	2	B-R-FR 100	0.13664	0.510669	0.418735	0.0437503	0.158176	0	0	0	0	0	0	0	0	0	0	0	0	0	0	0	0	0	0	0	0	0	0	0	0	0	0	0,00117463	0	1.20166	0	0	0,000112494	0,000126461	9.03117	0	0,000641291	0,000863277	0,00189149	0,00133083	0,00197577	0,00723542
31	56DAT	2	B-R-FR 100	0	0	0	0	8.32864	0	0	0	0	0	0	0	0	0	0	0	0	0	0	0	0	0	0	0	0	0	0	0	0	0	0,000123971	0,00145664	0,00014526	0,000226199	1.81533	0.81217	0,000124211	0,000285994	0,000452754	0,000145021	0,000455851	0,00118497	0,00191636	0,00134531	0,00257009	0,00585897
32	56DAT	2	B-R-FR 100	0	0	0	0	0,000678675	0	0	0	0	0	0	0	0	0	0	0	0	0	0	0	0	0	0	0	0	0	0	0	1.92609	8.43333	0,000220397	0,00132624	0,000204783	0,000390072	0,000107746	0,000243605	0,000389643	0,000572933	0,00167163	0,000183522	0,00059491	0,00132411	0,00220975	0,00202449	0,00320964	0,00846611
16	56DAT	3	B-R-FR 50	0	0	0	0	0,000210802	0	0	0	0	0	0	0	0	0	0	0	0	0	0	0	0	0	0.45349	0	0	5.91427	0	0.006102	0,000102924	9.77426	0,000286885	0,00152214	0,000457904	0,00042527	0,00020426	0,000303285	0,000369595	0,000460591	0,000963853	0,000262728	0,000582664	0,00142503	0,00237235	0,00275779	0,00284469	0,00876272
24	56DAT	3	B-R-FR 50	0	0	0	0	0,000193248	0	0	0	0	0	0	0	0	0	0	0	0	0	0	0	0	0	0.168965	0	0	3.02455	0	0	4.77868	2.01016	0,000200229	0,00147313	0,000175375	0,00034999	9.62693	0,000170661	0,000209939	0,000415355	0,000813361	0,000203215	0,000560897	0,00130589	0,00203122	0,00131952	0,00287833	0,00661845
25	56DAT	3	B-R-FR 50	0	0	0	0	0,000335246	0.796276	0	0	0	0	0	0	0	0	0	0	0	0	0	0	0	0	0	0	0	0	0	0	0	0	0,000145119	0,00109558	0,000114518	0,000348079	0,00010228	8.32617	9.26938	0,000376324	0,000961159	9.19708	0,000373291	0,000975216	0,00175386	0,00134252	0,00242954	0,00596898
26	56DAT	3	B-R-FR 50	0	0	0	0	3.95166	3.04227	0	0	0	0	0	0	0	0	0	0	0	0	0	0	0	0	1.99326	0	0	0.15161	0	0	6.29225	5.62183	0,000449847	0,00213691	0,00017719	0,000368231	0,000135063	0,00016078	0,000276271	0,000429632	0,000554899	0,000283238	0,000588191	0,0019047	0,00265947	0,0010119	0,00446524	0,00629813
34	56DAT	3	B-R-FR 50	0	0	0	0	0,000229658	0.783094	0	0	0	0	0	0	0	0	0	0	0	0	0	0	0	0	5.12605	0	0	3.72714	0	0	0.53779	0.24932	9.31389	0,00064107	0,000259789	0,0004713	0,000166169	0,000159896	0,000199277	0,000326587	0,000884748	0,000159299	0,000371145	0,000609141	0,00151523	0,00139233	0,00175097	0,00529413
36	56DAT	3	B-R-FR 50	0.282218	0.079073	0	0	0,000197855	1.30539	0	0	0	0	0	0	0	0	0	0	0	0	0	0	0	0	0	0	0	0	0	0	0	0	0	0,000530797	0,000143232	0,000306876	0	0	2.87154	0,000114291	0,000553686	0	0,000380018	0,000439063	0,0016082	0,00154703	0,00205567	0,00740216
11	56DAT	4	R 100	0	0	0	0	0,000177147	0	0	0	0	0	0	0	0	0	0	0	0	0	0	0	0	0	1.22327	0	0	2.47875	0	0	5.44915	0,000114932	0,000278385	0,00232952	0,000257803	0,000358369	0,000215165	0,000194421	0,000349851	0,000494879	0,00072777	0,000220696	0,000503911	0,00173211	0,00218179	0,00172758	0,00342692	0,00738596
12	56DAT	4	R 100	0	0	0	0	5.24927	0	0	0	0	0	0	0	0	0	0	0	0	0	0	0	0	0	4.54488	0	0	2.57536	0	0	6.78172	4.63737	0,000145034	0,000661912	0,000250051	0,000229971	0,000127402	0,000234608	0,000274643	0,000360064	0,000515188	0,000349396	0,000756655	0,00102441	0,00179001	0,00137328	0,00213566	0,00494269
20	56DAT	4	R 100	0	0	0	0	0,000189145	0	0	0	0	0	0	0	0	0	0	0	0	0	0	0	0	0	0	0	0	0.139722	0	0	2.30061	0.628047	9.97098	0,000885641	0,000183922	0,000267684	0,000101166	0,000294658	0,000370664	0,000350862	0,000753767	0,000296807	0,000435966	0,000955545	0,00181194	0,00147517	0,00240128	0,00566937
27	56DAT	4	R 100	0	0	0	0	6.50868	0.53533	0	0	0	0	0	0	0	0	0	0	0	0	0	0	0	0	2.08642	0	0	3.97774	0	0.632873	6.50901	5.08617	0,000163814	0,000781547	0,000236614	0,000384004	0,000192746	0,000201505	0,000239148	0,00053156	0,00058338	0,000299139	0,000536425	0,0009939	0,00259614	0,0010103	0,0026348	0,00601703
29	56DAT	4	R 100	0	0	0	0	0,000175637	0	0	0	0	0	0	0	0	0	0	0	0	0	0	0	0	0	0	0	0	0.62306	0	0	9.48176	3.90005	0,0002885	0,00207568	0,000156508	0,000360672	0,000157797	0,000224247	0,000400491	0,000469606	0,000792063	0,000232128	0,000716491	0,0016752	0,00214579	0,00163386	0,00331542	0,00766406
30	56DAT	4	R 100	0	0	0	0	0,000139161	0	0	0	0	0	0	0	0	0	0	0	0	0	0	0	0	0	0	0	0	0	0	0	0	3.17422	9.10666	0,00100856	0,000172496	0,000387055	0,000117335	0,000165838	0,000318735	0,000327569	0,000652751	0,000155111	0,00048737	0,00100609	0,00191355	0,00164744	0,00249554	0,00748493
5	56DAT	5	B 100	0	0	0	0	7.77456	0	0	0	0	0	0	0	0	0	0	0	0	0	0	0	0	0	4.83957	0	0	3.12888	0	1.29033	0,000104143	0,000189834	0,00030023	0,00235317	0,000323163	0,000599551	0,000260006	0,000219404	0,00039904	0,000581883	0,00062289	0,000287088	0,00060351	0,0020286	0,00249481	0,00106326	0,00435223	0,00642916
7	56DAT	5	B 100	0	0	0	0	0,000502153	0	0	0	0	0	0	0	0	0	0	0	0	0	0	0	0	0	3.14074	0	0	5.95048	0	0.402753	9.77835	9.98225	0,000385741	0,00171794	0,000239622	0,000454525	0,000186686	0,000327591	0,000415553	0,000764684	0,00124091	0,000295612	0,000734758	0,0016799	0,00202646	0,00139167	0,00352169	0,00650472
8	56DAT	5	B 100	0	0	0	0	0,000128274	0	0	0	0	0	0	0	0	0	0	0	0	0	0	0	0	0	0	0	0	0	0	0	2.99605	0	0	0,000648607	6.93971	0,000246481	5.94478	9.62393	0,000310516	0,000293533	0,000416478	0,0001273	0,000515065	0,000867789	0,0020635	0,00154141	0,00234937	0,00771792
9	56DAT	5	B 100	0.428931	0	0	0	0,000142487	0	0	0	0	0	0	0	0	0	0	0	0	0	0	0	0	0	0	0	0	0	0	0	0	0	0	0,000440723	7.21702	0,000344124	0	2.02219	7.69664	9.66319	0,000425443	0	0,000385096	0,000352868	0,00116805	0,0013368	0,00117455	0,00490534
13	56DAT	5	B 100	0	0	0	0	0,000180785	0	0	0	0	0	0	0	0	0	0	0	0	0	0	0	0	0	7.01652	0	0	0	0	0	0	0	7.84545	0,000562907	0,000143463	0,000371412	8.78534	9.34041	0,000127939	0,000315862	0,000543715	0,000163732	0,00033909	0,000736704	0,00152145	0,00116495	0,00212234	0,00502531
14	56DAT	5	B 100	0	0	0	0	7.39401	0	0	0	0	0	0	0	0	0	0	0	0	0	0	0	0	0	4.76521	0	0	0	0	0	1.30674	1.13624	0,000118287	0,000457172	0,000214613	0,000463843	0,000146631	0,00012882	0,000181005	0,00034888	0,000493681	0,000259039	0,000596438	0,000803998	0,00218239	0,00177605	0,00230802	0,00660646
1	28DAT	1	B-R-FR 150	0.926456	0.197705	0	0	0	0	0	0	0	0	0	0	0	0	0	0	0	0	0	0	0	0	0	0	0	0	0	0	0	0	2.65937	0,00140105	0	0.90564	0	0	0	1.50885	3.44308	0	0,000137945	0,000976393	0,00143245	0,000693212	0,00234043	0,00479866
2	28DAT	1	B-R-FR 150	0	0	0	0	0,000108148	0	0	0	0	0	0	0	0	0	0	0	0	0	0	0	0	0	0	0	0	0	0	0	0	0	0,000102249	0,00202401	0,000219523	0,000211092	8.23316	1.01277	0.37939	0,000225241	0,000436916	1.09713	0,000193979	0,00133913	0,0016809	0,00134097	0,00261015	0,00700654
18	28DAT	1	B-R-FR 150	0	0	0	0	0,000493355	0	0	0	0	0	0	0	0	0	0	0	0	0	0	0	0	0	0.0417454	0	0	6.51834	0	0	7.39897	3.35592	0,000221525	0,00157408	0,000131375	0,000327302	0,00014988	0,000228603	0,000316326	0,000508901	0,00119911	0,000141983	0,000358372	0,00204314	0,00254256	0,00120453	0,00286074	0,00954265
19	28DAT	1	B-R-FR 150	0	0	0	0	1.67601	0	0	0	0	0	0	0	0	0	0	0	0	0	0	0	0	0	0	0	0	0	0	0	0	0	0,000131562	0,00166597	6.16303	0,000258754	5.47093	5.89148	8.49914	0,000222988	0,000237984	7.52436	0,000306658	0,00120537	0,00190829	0,00151785	0,00286451	0,00730594
28	28DAT	1	B-R-FR 150	0	0	0	0	0.858507	0	0	0	0	0	0	0	0	0	0	0	0	0	0	0	0	0	0	0	0	0	0	0	0	0	4.74639	0,000791779	1.92918	0,000197927	1.49444	1.28739	0.669525	9.35475	0,000125497	1.47112	0,000190371	0,000754771	0,0015499	0,000773386	0,00181734	0,00464028
33	28DAT	1	B-R-FR 150	0	0	0	0	1.80897	0	0	0	0	0	0	0	0	0	0	0	0	0	0	0	0	0	0	0	0	0	0	0	0	0	0	0,00054482	3.69209	0,000256149	0	0	0	7.62719	0,000116381	0	0,000186086	0,000513686	0,00131311	0,000973036	0,00153474	0,00476371
3	28DAT	2	B-R-FR 100	0	0	0	0	0,000206991	0	0	0	0	0	0	0	0	0	0	0	0	0	0	0	0	0	0	0	0	0	0	0	1.30074	0.0882291	0,000129221	0,000751156	0,000119946	0,000275518	9.63204	0,000218956	0,000239184	0,000341717	0,000733624	0,000181864	0,000554613	0,000968782	0,0023303	0,00191052	0,00241467	0,00711718
21	28DAT	2	B-R-FR 100	0	0	0	0	6.52318	0	0	0	0	0	0	0	0	0	0	0	0	0	0	0	0	0	0	0	0	0	0	0	1.12639	1.87787	8.69084	0,000771259	0,000188408	0,000283352	8.15451	0,000101816	0,000134844	0,000300371	0,000386749	0,00015824	0,000423908	0,000881145	0,00169965	0,00115052	0,0019852	0,00523788
22	28DAT	2	B-R-FR 100	0	0	0	0	0	0	0	0	0	0	0	0	0	0	0	0	0	0	0	0	0	0	0	0	0	0	0	0	0	0	7.35446	0,00170137	5.63685	0,000155516	2.32687	2.71137	2.73973	0,000159967	0,000196322	1.69458	0,000295066	0,00119035	0,00154716	0,000953685	0,00285143	0,00550183
23	28DAT	2	B-R-FR 100	0	0	0	0	0	0	0	0	0	0	0	0	0	0	0	0	0	0	0	0	0	0	0	0	0	0	0	0	0	0	3.65308	0,000930477	4.55667	0,00021042	0	3.17062	5.96238	0,000155082	0,000132489	6.28224	0,000389465	0,000754033	0,00171253	0,00138386	0,00180838	0,00599532
31	28DAT	2	B-R-FR 100	0	0	0	0	0,000124613	0	0	0	0	0	0	0	0	0	0	0	0	0	0	0	0	0	0	0	0	0	0	0	1.27842	1.34998	6.87986	0,00123518	0,000146242	0,000150032	4.65104	0,000106917	0,000204504	0,000291574	0,000501675	0,000155325	0,000619262	0,00104243	0,00188527	0,00138475	0,0024179	0,00613875
32	28DAT	2	B-R-FR 100	0	0	0	0	6.93078	0	0	0	0	0	0	0	0	0	0	0	0	0	0	0	0	0	0	0	0	0	0	0	0	0	7.11323	0,00111766	7.76934	0,000166463	0	3.15611	3.94386	0,000152919	0,000299167	1.36629	0,000221245	0,000907887	0,00167356	0,00124944	0,00222368	0,00603751
16	28DAT	3	B-R-FR 50	0	0	0	0	0,000233095	0	0	0	0	0	0	0	0	0	0	0	0	0	0	0	0	0	0	0	0	0	0	0	4.42485	3.16992	0,000243019	0,00158481	0,000351994	0,000376207	0,000159216	0,000200027	0,000220933	0,0004042	0,000903211	0,000190357	0,0004824	0,00135507	0,00214783	0,00255206	0,00277391	0,00829472
24	28DAT	3	B-R-FR 50	0	0	0	0	6.23519	0	0	0	0	0	0	0	0	0	0	0	0	0	0	0	0	0	0.11479	0	0	0	0	0	4.07414	5.06396	0,000199943	0,00121078	0,000203295	0,000410756	0,000119817	0,000144559	0,000140602	0,000331874	0,000497549	0,000203642	0,000516942	0,00113417	0,0019336	0,00130977	0,00270419	0,0061643
25	28DAT	3	B-R-FR 50	0	0	0	0	0,000351371	0	0	0	0	0	0	0	0	0	0	0	0	0	0	0	0	0	0	0	0	0	0	0	0	0	0,000123864	0,00116946	6.87526	0,000254249	4.57503	7.45836	0,000111325	0,000343973	0,000873434	9.03143	0,000398256	0,00100165	0,00177092	0,00125883	0,00249263	0,00580032
26	28DAT	3	B-R-FR 50	0	0	0	0	0	0	0	0	0	0	0	0	0	0	0	0	0	0	0	0	0	0	0	0	0	0	0	0	0	0	0,000139022	0,00115687	0,000102534	0,000250813	0.11611	0	3.04178	6.74362	0,000145388	2.44797	0,000220784	0,000911138	0,00133336	0,000831042	0,00229634	0,00423444
34	28DAT	3	B-R-FR 50	0	0	0	0	0,00015826	0	0	0	0	0	0	0	0	0	0	0	0	0	0	0	0	0	0.22533	0	0	6.90711	0	1.48788	8.77823	6.90821	0,000182069	0,000752721	0,000247324	0,000407783	0,000190808	0,00023524	0,000302744	0,000425964	0,000588701	0,00027161	0,000580724	0,000917405	0,001716	0,00137347	0,00223224	0,00502668
36	28DAT	3	B-R-FR 50	0.299131	0	0	0	7.57414	0	0	0	0	0	0	0	0	0	0	0	0	0	0	0	0	0	0	0	0	0	0	0	0	0	0	0,000421218	9.45054	0,000268944	0	0	0	0,000115497	0,000202928	0	0,00019501	0,000397119	0,00136381	0,00118442	0,00202918	0,00597549
11	28DAT	4	R 100	0	0	0	0	4.97221	0	0	0	0	0	0	0	0	0	0	0	0	0	0	0	0	0	2.72156	0	0	0.16928	0	1.57957	5.75386	7.65892	0,000267041	0,00157595	0,000211346	0,000341164	0,000162412	0,000151653	0,000174735	0,000400862	0,00039742	0,000225581	0,000442583	0,00139312	0,00200336	0,00128012	0,00297715	0,00565834
12	28DAT	4	R 100	0	0	0	0	0	0	0	0	0	0	0	0	0	0	0	0	0	0	0	0	0	0	0	0	0	0	0	0	0	0	0	0,000394544	6.61096	4.75438	0	0	0	8.25238	0,000127469	0	0,000265273	0,000503106	0,00127545	0,000777523	0,00143315	0,00353959
20	28DAT	4	R 100	1.14445	0.057057	0	0	0	0	0	0	0	0	0	0	0	0	0	0	0	0	0	0	0	0	0	0	0	0	0	0	0	0	0	0,000495927	4.85946	0,000295273	0	0	0	2.65539	1.11419	0	3.52943	0,00032846	0,00098673	0,000783582	0,00161254	0,0035825
27	28DAT	4	R 100	0	0	0	0	0,000128871	0	0	0	0	0	0	0	0	0	0	0	0	0	0	0	0	0	0	0	0	0	0	0	0	0	7.47263	0,000551959	8.16909	0,000184724	3.43335	8.53527	0,00012635	0,000224911	0,000418796	0,000144307	0,00037928	0,000667974	0,00145084	0,00109013	0,00182266	0,00432987
29	28DAT	4	R 100	0	0	0	0	0.627562	0	0	0	0	0	0	0	0	0	0	0	0	0	0	0	0	0	0	0	0	0	0	0	0	0	5.63265	0,00128776	1.64888	0,000184089	0	0	0	0,00016254	0,000159283	0	0,00022708	0,000928989	0,00119034	0,000687238	0,00239532	0,00481969
30	28DAT	4	R 100	0	0	0	0	0.30524	0	0	0	0	0	0	0	0	0	0	0	0	0	0	0	0	0	0	0	0	0	0	0	0.0099844	3.34089	5.92076	0,00080655	0,000156553	0,000339371	0.84181	9.36433	0,000219209	0,000255465	0,000371693	0,000147368	0,000435692	0,000821434	0,00143854	0,00130705	0,00234393	0,00688386
5	28DAT	5	B 100	0	0	0	0	6.70745	0	0	0	0	0	0	0	0	0	0	0	0	0	0	0	0	0	0.251576	0	0	0.463956	0	0	5.62385	6.38539	0,000276589	0,00216369	0,000232791	0,00043828	0,000106936	0,000154804	0,000212961	0,000385808	0,000546216	0,000204646	0,000494835	0,00169747	0,00217834	0,00132006	0,00347508	0,00610983
7	28DAT	5	B 100	0	0	0	0	0,000163072	2.38595	0	0	0	0	0	0	0	0	0	0	0	0	0	0	0	0	0	0	0	0	0	0	0.038271	2.00368	0,000238014	0,00131532	0,000137328	0,000298152	8.45531	0,000145832	0,000170484	0,000435694	0,00072343	0,000138	0,000402895	0,00119155	0,00170795	0,000996588	0,00260809	0,00539513
8	28DAT	5	B 100	0	0	0	0	0.207333	0	0	0	0	0	0	0	0	0	0	0	0	0	0	0	0	0	0	0	0	0	0	0	0	0	0	0,00049774	0.30194	0,000202033	0	0	0	4.66081	8.08431	0	0,000181955	0,000461076	0,0012497	0,00117313	0,00192287	0,00590585
9	28DAT	5	B 100	0	0	0	0	6.40934	0	0	0	0	0	0	0	0	0	0	0	0	0	0	0	0	0	0	0	0	0	0	0	0	0	0	0,000573421	5.35852	0,000250048	0	0	0	0,000100194	0,000233737	0	0,000287187	0,000534997	0,00150855	0,00102937	0,00162127	0,0044261
13	28DAT	5	B 100	0	0	0	0	0,000181753	0	0	0	0	0	0	0	0	0	0	0	0	0	0	0	0	0	0	0	0	0	0	0	2.77615	2.71008	9.06442	0,000556925	0.99316	0,000263762	8.57042	0,000150103	0,000153776	0,000345704	0,000477669	0,00017215	0,000310893	0,000737628	0,00189232	0,000982831	0,00196543	0,00520271
14	28DAT	5	B 100	0.233476	0	0	0	0	0	0	0	0	0	0	0	0	0	0	0	0	0	0	0	0	0	0	0	0	0	0	0	0	0	0	0,000256322	3.59305	0,000250621	0	0	0	7.19457	1.22255	0	0,000136297	0,000303706	0,00116187	0,000966959	0,0018298	0,00483113
[truncated: 175 more columns]
