# Supplementary material for: Effects of LED supplemental lighting on the growth and metabolomic profile of Taxus baccata cultivated in a smart greenhouse
Source: PLoS One. 2022 Jul 8;17(7):e0266777. doi: 10.1371/journal.pone.0266777 (PMC9269924; doi:10.1371/journal.pone.0266777)
Supplement: S1 Dataset — (ZIP) [file pone.0266777.s003.zip › Datasets/Dataset_Biometric_Traits.xlsx]

## Sheet: Combined all
Group	Trtmnt	Plant label	date	DAT	Plant height (cm)	Sprouts (no.)	NDVI
1	R/B/Fr 150	1	2019-08-19	0	48	0	0.67
1	R/B/Fr 150	2	2019-08-19	0	53	2	0.75
2	R/B/Fr 100	3	2019-08-19	0	52	0	0.64
6	Ctrl	4	2019-08-19	0	59	3	0.75
5	B 100	5	2019-08-19	0	60	2	0.63
6	Ctrl	6	2019-08-19	0	54	1	0.68
5	B 100	7	2019-08-19	0	51	4	0.72
5	B 100	8	2019-08-19	0	59	0	0.67
5	B 100	9	2019-08-19	0	50	0	0.74
6	Ctrl	10	2019-08-19	0	53	2	0.72
4	R 100	11	2019-08-19	0	53	4	0.61
4	R 100	12	2019-08-19	0	57	0	0.68
5	B 100	13	2019-08-19	0	62	2	0.67
5	B 100	14	2019-08-19	0	58	4	0.65
6	Ctrl	15	2019-08-19	0	53	3	0.66
3	R/B/Fr 50	16	2019-08-19	0	40	9	0.61
6	Ctrl	17	2019-08-19	0	47	2	0.71
1	R/B/Fr 150	18	2019-08-19	0	63	2	0.74
1	R/B/Fr 150	19	2019-08-19	0	49	13	0.68
4	R 100	20	2019-08-19	0	54	0	0.67
2	R/B/Fr 100	21	2019-08-19	0	59	2	0.73
2	R/B/Fr 100	22	2019-08-19	0	51	5	0.68
2	R/B/Fr 100	23	2019-08-19	0	43	11	0.72
3	R/B/Fr 50	24	2019-08-19	0	46	4	0.59
3	R/B/Fr 50	25	2019-08-19	0	50	3	0.61
3	R/B/Fr 50	26	2019-08-19	0	57	10	0.65
4	R 100	27	2019-08-19	0	54	0	0.73
1	R/B/Fr 150	28	2019-08-19	0	48	17	0.7
4	R 100	29	2019-08-19	0	58	5	0.67
4	R 100	30	2019-08-19	0	58	0	0.66
2	R/B/Fr 100	31	2019-08-19	0	45	2	0.6
2	R/B/Fr 100	32	2019-08-19	0	50	10	0.67
1	R/B/Fr 150	33	2019-08-19	0	52	0	0.72
3	R/B/Fr 50	34	2019-08-19	0	53	11	0.72
6	Ctrl	35	2019-08-19	0	42	0	0.65
3	R/B/Fr 50	36	2019-08-19	0	54	0	0.68
1	R/B/Fr 150	1	2019-09-16	28	55	16	0.78
1	R/B/Fr 150	2	2019-09-16	28	50	21	0.86
2	R/B/Fr 100	3	2019-09-16	28	57	45	0.83
6	Ctrl	4	2019-09-16	28	60	7	0.77
5	B 100	5	2019-09-16	28	65	76	0.67
6	Ctrl	6	2019-09-16	28	55	10	0.74
5	B 100	7	2019-09-16	28	57	74	0.8
5	B 100	8	2019-09-16	28	65	84	0.79
5	B 100	9	2019-09-16	28	55	53	0.79
6	Ctrl	10	2019-09-16	28	55	17	0.72
4	R 100	11	2019-09-16	28	64	42	0.8
4	R 100	12	2019-09-16	28	62	32	0.73
5	B 100	13	2019-09-16	28	66	40	0.83
5	B 100	14	2019-09-16	28	62	17	0.74
6	Ctrl	15	2019-09-16	28	54	5	0.77
3	R/B/Fr 50	16	2019-09-16	28	56	40	0.64
6	Ctrl	17	2019-09-16	28	59	6	0.8
1	R/B/Fr 150	18	2019-09-16	28	82	60	0.8
1	R/B/Fr 150	19	2019-09-16	28	58	75	0.72
4	R 100	20	2019-09-16	28	58	42	0.67
2	R/B/Fr 100	21	2019-09-16	28	62	102	0.79
2	R/B/Fr 100	22	2019-09-16	28	70	11	0.81
2	R/B/Fr 100	23	2019-09-16	28	78	33	0.7
3	R/B/Fr 50	24	2019-09-16	28	55	35	0.72
3	R/B/Fr 50	25	2019-09-16	28	55	78	0.78
3	R/B/Fr 50	26	2019-09-16	28	61	14	0.77
4	R 100	27	2019-09-16	28	55	19	0.85
1	R/B/Fr 150	28	2019-09-16	28	73	81	0.79
4	R 100	29	2019-09-16	28	60	7	0.8
4	R 100	30	2019-09-16	28	63	9	0.84
2	R/B/Fr 100	31	2019-09-16	28	50	82	0.79
2	R/B/Fr 100	32	2019-09-16	28	50	41	0.77
1	R/B/Fr 150	33	2019-09-16	28	60	30	0.75
3	R/B/Fr 50	34	2019-09-16	28	65	69	0.8
6	Ctrl	35	2019-09-16	28	50	0	0.7
3	R/B/Fr 50	36	2019-09-16	28	57	47	0.83
1	R/B/Fr 150	1	2019-10-14	56	57	48	0.76
1	R/B/Fr 150	2	2019-10-14	56	60	34	0.84
2	R/B/Fr 100	3	2019-10-14	56	63	52	0.84
6	Ctrl	4	2019-10-14	56	60	1	0.75
5	B 100	5	2019-10-14	56	74	33	0.78
6	Ctrl	6	2019-10-14	56	60	3	0.77
5	B 100	7	2019-10-14	56	62	44	0.85
5	B 100	8	2019-10-14	56	68	49	0.87
5	B 100	9	2019-10-14	56	62	32	0.88
6	Ctrl	10	2019-10-14	56	58	4	0.76
4	R 100	11	2019-10-14	56	67	42	0.81
4	R 100	12	2019-10-14	56	70	22	0.85
5	B 100	13	2019-10-14	56	66	19	0.83
5	B 100	14	2019-10-14	56	70	32	0.82
6	Ctrl	15	2019-10-14	56	53	5	0.77
3	R/B/Fr 50	16	2019-10-14	56	62	49	0.79
6	Ctrl	17	2019-10-14	56	64	6	0.76
1	R/B/Fr 150	18	2019-10-14	56	88	54	0.78
1	R/B/Fr 150	19	2019-10-14	56	64	72	0.83
4	R 100	20	2019-10-14	56	64	11	0.75
2	R/B/Fr 100	21	2019-10-14	56	74	57	0.82
2	R/B/Fr 100	22	2019-10-14	56	78	14	0.72
2	R/B/Fr 100	23	2019-10-14	56	85	40	0.79
3	R/B/Fr 50	24	2019-10-14	56	60	23	0.75
3	R/B/Fr 50	25	2019-10-14	56	60	33	0.84
3	R/B/Fr 50	26	2019-10-14	56	67	25	0.8
4	R 100	27	2019-10-14	56	56	35	0.8
1	R/B/Fr 150	28	2019-10-14	56	76	62	0.8
4	R 100	29	2019-10-14	56	67	27	0.84
4	R 100	30	2019-10-14	56	66	31	0.79
2	R/B/Fr 100	31	2019-10-14	56	54	43	0.83
2	R/B/Fr 100	32	2019-10-14	56	57	66	0.83
1	R/B/Fr 150	33	2019-10-14	56	68	26	0.82
3	R/B/Fr 50	34	2019-10-14	56	70	28	0.81
6	Ctrl	35	2019-10-14	56	44	0	0.72
3	R/B/Fr 50	36	2019-10-14	56	59	22	0.89
1	R/B/Fr 150	1	2019-11-11	84	64	2	0.798
1	R/B/Fr 150	2	2019-11-11	84	63	2	0.84
2	R/B/Fr 100	3	2019-11-11	84	65	2	0.777
6	Ctrl	4	2019-11-11	84	60	3	0.7245
5	B 100	5	2019-11-11	84	77	0	0.714
6	Ctrl	6	2019-11-11	84	61	0	0.777
5	B 100	7	2019-11-11	84	64	2	0.8295
5	B 100	8	2019-11-11	84	70	0	0.84
5	B 100	9	2019-11-11	84	66	1	0.8505
6	Ctrl	10	2019-11-11	84	60	2	0.756
4	R 100	11	2019-11-11	84	66	4	0.7875
4	R 100	12	2019-11-11	84	67	3	0.756
5	B 100	13	2019-11-11	84	67	4	0.777
5	B 100	14	2019-11-11	84	74	0	0.672
6	Ctrl	15	2019-11-11	84	60	2	0.777
3	R/B/Fr 50	16	2019-11-11	84	65	0	0.8715
6	Ctrl	17	2019-11-11	84	65	5	0.7035
1	R/B/Fr 150	18	2019-11-11	84	86	3	0.8295
1	R/B/Fr 150	19	2019-11-11	84	67	1	0.8295
4	R 100	20	2019-11-11	84	66	3	0.7875
2	R/B/Fr 100	21	2019-11-11	84	73	2	0.861
2	R/B/Fr 100	22	2019-11-11	84	83	1	0.693
2	R/B/Fr 100	23	2019-11-11	84	89	0	0.798
3	R/B/Fr 50	24	2019-11-11	84	55	1	0.7035
3	R/B/Fr 50	25	2019-11-11	84	62	0	0.8925
3	R/B/Fr 50	26	2019-11-11	84	69	3	0.7875
4	R 100	27	2019-11-11	84	62	5	0.777
1	R/B/Fr 150	28	2019-11-11	84	77	2	0.8505
4	R 100	29	2019-11-11	84	65	3	0.84
4	R 100	30	2019-11-11	84	71	4	0.7665
2	R/B/Fr 100	31	2019-11-11	84	57	3	0.861
2	R/B/Fr 100	32	2019-11-11	84	58	0	0.7875
1	R/B/Fr 150	33	2019-11-11	84	66	3	0.8085
3	R/B/Fr 50	34	2019-11-11	84	75	3	0.8715
6	Ctrl	35	2019-11-11	84	45	3	0.5985
3	R/B/Fr 50	36	2019-11-11	84	65	0	0.8295
1	R/B/Fr 150	1	2019-12-09	112	66	1	0.81
1	R/B/Fr 150	2	2019-12-09	112	62	2	0.85
2	R/B/Fr 100	3	2019-12-09	112	67	0	0.84
6	Ctrl	4	2019-12-09	112	61	0	0.81
5	B 100	5	2019-12-09	112	78	0	0.81
6	Ctrl	6	2019-12-09	112	62	2	0.75
5	B 100	7	2019-12-09	112	66	1	0.88
5	B 100	8	2019-12-09	112	73	0	0.87
5	B 100	9	2019-12-09	112	65	0	0.86
6	Ctrl	10	2019-12-09	112	60	0	0.82
4	R 100	11	2019-12-09	112	66	2	0.84
4	R 100	12	2019-12-09	112	67	2	0.8
5	B 100	13	2019-12-09	112	65	0	0.83
5	B 100	14	2019-12-09	112	75	0	0.72
6	Ctrl	15	2019-12-09	112	60	0	0.84
3	R/B/Fr 50	16	2019-12-09	112	66	0	0.86
6	Ctrl	17	2019-12-09	112	68	0	0.78
1	R/B/Fr 150	18	2019-12-09	112	87	2	0.82
1	R/B/Fr 150	19	2019-12-09	112	68	1	0.81
4	R 100	20	2019-12-09	112	66	0	0.79
2	R/B/Fr 100	21	2019-12-09	112	74	0	0.87
2	R/B/Fr 100	22	2019-12-09	112	83	0	0.8
2	R/B/Fr 100	23	2019-12-09	112	88	3	0.86
3	R/B/Fr 50	24	2019-12-09	112	55	0	0.78
3	R/B/Fr 50	25	2019-12-09	112	61	0	0.86
3	R/B/Fr 50	26	2019-12-09	112	70	0	0.85
4	R 100	27	2019-12-09	112	64	1	0.83
1	R/B/Fr 150	28	2019-12-09	112	78	0	0.82
4	R 100	29	2019-12-09	112	66	0	0.85
4	R 100	30	2019-12-09	112	71	1	0.84
2	R/B/Fr 100	31	2019-12-09	112	57	0	0.87
2	R/B/Fr 100	32	2019-12-09	112	58	0	0.87
1	R/B/Fr 150	33	2019-12-09	112	66	0	0.83
3	R/B/Fr 50	34	2019-12-09	112	75	0	0.84
6	Ctrl	35	2019-12-09	112	44	0	0.64
3	R/B/Fr 50	36	2019-12-09	112	66	0	0.87
