# Supplementary material for: Effects of LED supplemental lighting on the growth and metabolomic profile of Taxus baccata cultivated in a smart greenhouse
Source: PLoS One. 2022 Jul 8;17(7):e0266777. doi: 10.1371/journal.pone.0266777 (PMC9269924; doi:10.1371/journal.pone.0266777)
Supplement: S1 Dataset — (ZIP) [file pone.0266777.s003.zip › Datasets/Dataset_PlantGrowth.csv]

	group	plant label	date	weight (g)	height (cm)	buds (no.)	NDVI
0	1	1	10/07/19	1865.4	37	51	0.67
1	1	2	10/07/19	1994.6	42	55	0.75
2	2	3	10/07/19	2266.1	40	53	0.64
3	6	4	10/07/19	2212.2	50	12	0.75
4	5	5	10/07/19	1485.9	44	20	0.63
5	6	6	10/07/19	2099.8	46	45	0.68
6	5	7	10/07/19	1903.3	43	76	0.72
7	5	8	10/07/19	2179.8	45	36	0.67
8	5	9	10/07/19	2000.8	44	40	0.74
9	6	10	10/07/19	2064.2	41	24	0.72
10	4	11	10/07/19	1993.3	41	47	0.61
11	4	12	10/07/19	1918.5	48	43	0.68
12	5	13	10/07/19	2166.6	50	52	0.67
13	5	14	10/07/19	1995.9	49	64	0.65
14	6	15	10/07/19	2022.3	47	30	0.66
15	3	16	10/07/19	2165.3	41	29	0.61
16	6	17	10/07/19	1972.0	47	29	0.71
17	1	18	10/07/19	1862.1	52	38	0.74
18	1	19	10/07/19	1978.6	44	13	0.68
19	4	20	10/07/19	1921.6	44	11	0.67
20	2	21	10/07/19	1978.6	50	25	0.73
21	2	22	10/07/19	1921.6	42	29	0.68
22	2	23	10/07/19	1753.2	45	33	0.72
23	3	24	10/07/19	1835.8	44	0	0.59
24	3	25	10/07/19	1986.8	44	42	0.61
25	3	26	10/07/19	2052.9	49	56	0.65
26	4	27	10/07/19	1963.9	41	35	0.73
27	1	28	10/07/19	2073.9	49	18	0.7
28	4	29	10/07/19	2030.4	50	4	0.67
29	4	30	10/07/19	2229.6	52	20	0.66
30	2	31	10/07/19	2052.7	42	47	0.6
31	2	32	10/07/19	1955.3	44	19	0.67
32	1	33	10/07/19	1850.6	50	20	0.72
33	3	34	10/07/19	2025.1	48	20	0.72
34	6	35	10/07/19	2073.2	42	21	0.65
35	3	36	10/07/19	2144.9	47	36	0.68
36	1	1	19/08/19	2099.3	48	0
37	1	2	19/08/19	2237.7	53	2
38	2	3	19/08/19	2340.2	52	0
39	6	4	19/08/19	2316.3	59	3
40	5	5	19/08/19	1974.6	60	2
41	6	6	19/08/19	2173.0	54	1
42	5	7	19/08/19	2128.4	51	4
43	5	8	19/08/19	2205.8	59	0
44	5	9	19/08/19	2129.5	50	0
45	6	10	19/08/19	2054.1	53	2
46	4	11	19/08/19	2080.1	53	4
47	4	12	19/08/19	2218.8	57	0
48	5	13	19/08/19	2145.9	62	2
49	5	14	19/08/19	2001.6	58	4
50	6	15	19/08/19	2355.9	53	3
51	3	16	19/08/19	2161.8	40	9
52	6	17	19/08/19	2094.1	47	2
53	1	18	19/08/19	2288.3	63	2
54	1	19	19/08/19	2055.3	49	13
55	4	20	19/08/19	2026.3	54	0
56	2	21	19/08/19	2183.5	59	2
57	2	22	19/08/19	2167.4	51	5
58	2	23	19/08/19	2015.8	43	11
59	3	24	19/08/19	2171.6	46	4
60	3	25	19/08/19	2278.6	50	3
61	3	26	19/08/19	2220.6	57	10
62	4	27	19/08/19	2093.2	54	0
63	1	28	19/08/19	2228.0	48	17
64	4	29	19/08/19	2032.9	58	5
65	4	30	19/08/19	2246.8	58	0
66	2	31	19/08/19	2230.4	45	2
67	2	32	19/08/19	2090.5	50	10
68	1	33	19/08/19	2031.2	52	0
69	3	34	19/08/19	2095.2	53	11
70	6	35	19/08/19	2073.8	42	0
71	3	36	19/08/19	2238.0	54	0
72	1	1	16/09/19	2014.0	55	16	0.78
73	1	2	16/09/19	2246.0	50	21	0.86
74	2	3	16/09/19	2278.0	57	45	0.83
75	6	4	16/09/19	2352.0	60	7	0.77
76	5	5	16/09/19	1952.0	65	76	0.67
77	6	6	16/09/19	2142.0	55	10	0.74
78	5	7	16/09/19	2070.0	57	74	0.8
79	5	8	16/09/19	2216.0	65	84	0.79
80	5	9	16/09/19	2000.0	55	53	0.79
81	6	10	16/09/19	2094.0	55	17	0.72
82	4	11	16/09/19	2116.0	64	42	0.8
83	4	12	16/09/19	2248.0	62	32	0.73
84	5	13	16/09/19	2186.0	66	40	0.83
85	5	14	16/09/19	2024.0	62	17	0.74
86	6	15	16/09/19	2420.0	54	5	0.77
87	3	16	16/09/19	2156.0	56	40	0.64
88	6	17	16/09/19	2126.0	59	6	0.8
89	1	18	16/09/19	2288.0	82	60	0.8
90	1	19	16/09/19	1990.0	58	75	0.72
91	4	20	16/09/19	2110.0	58	42	0.67
92	2	21	16/09/19	2140.0	62	102	0.79
93	2	22	16/09/19	2202.0	70	11	0.81
94	2	23	16/09/19	2038.0	78	33	0.7
95	3	24	16/09/19	2162.0	55	35	0.72
96	3	25	16/09/19	2238.0	55	78	0.78
97	3	26	16/09/19	2174.0	61	14	0.77
98	4	27	16/09/19	2120.0	55	19	0.85
99	1	28	16/09/19	2200.0	73	81	0.79
100	4	29	16/09/19	2170.0	60	7	0.8
101	4	30	16/09/19	2380.0	63	9	0.84
102	2	31	16/09/19	2194.0	50	82	0.79
103	2	32	16/09/19	2106.0	50	41	0.77
104	1	33	16/09/19	1966.0	60	30	0.75
105	3	34	16/09/19	2098.0	65	69	0.8
106	6	35	16/09/19	2148.0	50	0	0.7
107	3	36	16/09/19	2272.0	57	47	0.83
108	1	1	14/10/19	2132.0	57	48	0.76
109	1	2	14/10/19	2298.0	60	34	0.84
110	2	3	14/10/19	2374.0	63	52	0.84
111	6	4	14/10/19	2336.0	60	1	0.75
112	5	5	14/10/19	1990.0	74	33	0.78
113	6	6	14/10/19	2020.0	60	3	0.77
114	5	7	14/10/19	2138.0	62	44	0.85
115	5	8	14/10/19	2272.0	68	49	0.87
116	5	9	14/10/19	2134.0	62	32	0.88
117	6	10	14/10/19	2044.0	58	4	0.76
118	4	11	14/10/19	2156.0	67	42	0.81
119	4	12	14/10/19	2292.0	70	22	0.85
120	5	13	14/10/19	2208.0	66	19	0.83
121	5	14	14/10/19	1994.0	70	32	0.82
122	6	15	14/10/19	2388.0	53	5	0.77
123	3	16	14/10/19	2218.0	62	49	0.79
124	6	17	14/10/19	2098.0	64	6	0.76
125	1	18	14/10/19	2344.0	88	54	0.78
126	1	19	14/10/19	2058.0	64	72	0.83
127	4	20	14/10/19	2116.0	64	11	0.75
128	2	21	14/10/19	2242.0	74	57	0.82
129	2	22	14/10/19	2194.0	78	14	0.72
130	2	23	14/10/19	2070.0	85	40	0.79
131	3	24	14/10/19	2174.0	60	23	0.75
132	3	25	14/10/19	2278.0	60	33	0.84
133	3	26	14/10/19	2264.0	67	25	0.8
134	4	27	14/10/19	2096.0	56	35	0.8
135	1	28	14/10/19	2298.0	76	62	0.8
136	4	29	14/10/19	2230.0	67	27	0.84
137	4	30	14/10/19	2332.0	66	31	0.79
138	2	31	14/10/19	2234.0	54	43	0.83
139	2	32	14/10/19	2154.0	57	66	0.83
140	1	33	14/10/19	2014.0	68	26	0.82
141	3	34	14/10/19	2200.0	70	28	0.81
142	6	35	14/10/19	2132.0	44	0	0.72
143	3	36	14/10/19	2190.0	59	22	0.89
144	1	1	11/11/19	2090.0	64	2	0.76
145	1	2	11/11/19	2302.0	63	2	0.8
146	2	3	11/11/19	2302.0	65	2	0.74
147	6	4	11/11/19	2286.0	60	3	0.69
148	5	5	11/11/19	1970.0	77	0	0.68
149	6	6	11/11/19	1936.0	61	0	0.74
150	5	7	11/11/19	2154.0	64	2	0.79
151	5	8	11/11/19	2114.0	70	0	0.8
152	5	9	11/11/19	2136.0	66	1	0.81
153	6	10	11/11/19	2008.0	60	2	0.72
154	4	11	11/11/19	2082.0	66	4	0.75
155	4	12	11/11/19	2276.0	67	3	0.72
156	5	13	11/11/19	2146.0	67	4	0.74
157	5	14	11/11/19	2022.0	74	0	0.64
158	6	15	11/11/19	2294.0	60	2	0.74
159	3	16	11/11/19	2178.0	65	0	0.83
160	6	17	11/11/19	2042.0	65	5	0.67
161	1	18	11/11/19	2232.0	86	3	0.79
162	1	19	11/11/19	1950.0	67	1	0.79
163	4	20	11/11/19	2040.0	66	3	0.75
164	2	21	11/11/19	2154.0	73	2	0.82
165	2	22	11/11/19	2216.0	83	1	0.66
166	2	23	11/11/19	2016.0	89	0	0.76
167	3	24	11/11/19	2154.0	55	1	0.67
168	3	25	11/11/19	2242.0	62	0	0.85
169	3	26	11/11/19	2236.0	69	3	0.75
170	4	27	11/11/19	2004.0	62	5	0.74
171	1	28	11/11/19	2230.0	77	2	0.81
172	4	29	11/11/19	2142.0	65	3	0.8
173	4	30	11/11/19	2196.0	71	4	0.73
174	2	31	11/11/19	2228.0	57	3	0.82
175	2	32	11/11/19	2118.0	58	0	0.75
176	1	33	11/11/19	1832.0	66	3	0.77
177	3	34	11/11/19	2032.0	75	3	0.83
178	6	35	11/11/19	2042.0	45	3	0.57
179	3	36	11/11/19	2228.0	65	0	0.79
180	1	1	09/12/19	2216.0	66	1	0.81
181	1	2	09/12/19	2370.0	62	2	0.85
182	2	3	09/12/19	2392.0	67	0	0.84
183	6	4	09/12/19	2328.0	61	0	0.81
184	5	5	09/12/19	2102.0	78	0	0.81
185	6	6	09/12/19	1994.0	62	2	0.75
186	5	7	09/12/19	2248.0	66	1	0.88
187	5	8	09/12/19	2324.0	73	0	0.87
188	5	9	09/12/19	2212.0	65	0	0.86
189	6	10	09/12/19	1996.0	60	0	0.82
190	4	11	09/12/19	2190.0	66	2	0.84
191	4	12	09/12/19	2340.0	67	2	0.8
192	5	13	09/12/19	2292.0	65	0	0.83
193	5	14	09/12/19	2148.0	75	0	0.72
194	6	15	09/12/19	2336.0	60	0	0.84
195	3	16	09/12/19	2272.0	66	0	0.86
196	6	17	09/12/19	2068.0	68	0	0.78
197	1	18	09/12/19	2378.0	87	2	0.82
198	1	19	09/12/19	2126.0	68	1	0.81
199	4	20	09/12/19	2132.0	66	0	0.79
200	2	21	09/12/19	2384.0	74	0	0.87
201	2	22	09/12/19	2302.0	83	0	0.8
202	2	23	09/12/19	2170.0	88	3	0.86
203	3	24	09/12/19	2166.0	55	0	0.78
204	3	25	09/12/19	2358.0	61	0	0.86
205	3	26	09/12/19	2330.0	70	0	0.85
206	4	27	09/12/19	2156.0	64	1	0.83
207	1	28	09/12/19	2438.0	78	0	0.82
208	4	29	09/12/19	2256.0	66	0	0.85
209	4	30	09/12/19	2288.0	71	1	0.84
210	2	31	09/12/19	2308.0	57	0	0.87
211	2	32	09/12/19	2220.0	58	0	0.87
212	1	33	09/12/19	2058.0	66	0	0.83
213	3	34	09/12/19	2254.0	75	0	0.84
214	6	35	09/12/19	2100.0	44	0	0.64
215	3	36	09/12/19	2258.0	66	0	0.87
